# Supplementary material for: SCARECROW-LIKE15 interacts with HISTONE DEACETYLASE19 and is essential for repressing the seed maturation programme
Source: Nat Commun. 2015 Jul 1;6:7243. doi: 10.1038/ncomms8243 (PMC4507008; doi:10.1038/ncomms8243)
Supplement: Supplementary Data 1 — Genes up-regulated in the scl15-1 mutant seedlings [file ncomms8243-s2.xls]

## Sheet: .base)Xiang%20At%20mutant%20scl
Supplementary Data 1. Genes up-regulated in the scl15-1 mutant seedlings
Genes that are more than 2 fold up-regulated in scl15-1 mutant compared to wild-type Col-0.
Fold change is expressed as the Col-0 vs scl15-1 ratio.
False discovery rate (FDR) multiple testing was used with a cutoff of 0.05 to determine differentially expressed genes
in scl15-1 seedlings relative to wild type. Results represent the mean (±SD) of three biological replicates.
Gene assignments of elements are according to TAIR database.
Oligo ID	Proteins	AGI codes	R1	R2	R3	Fold change	S.D.
A020978_01	delta-VPE (vacuolar processing enzyme caspase-1-like activity)	At3g20210	29.4135	32.7931	35.3094	32.5053	2.0612
A018006_01	vegetative storage protein Vsp1	At5g24780	24.6117	26.2975	24.4709	25.1267	0.780563
A011789_01	glycosyl hydrolase family 1 (BGLU19)	At3g21370	26.8436	20.7585	25.7786	24.4602	2.46783
A025426_01	cytochrome P450 family	At2g28860	22.2255	25.8085	24.4233	24.1525	1.28462
A012030_01	ABA-responsive protein (LEA-like protein)	At3g02480	23.9487	22.9352	23.4762	23.4534	0.34544
A021934_01	cold-regulated protein COR6.6 (KIN2)	At5g15970	23.8117	22.6656	22.4288	22.9687	0.562002
A018586_01	S-adenosyl-L-methionine:carboxyl methyltransferase family	At5g38020	21.8379	22.7641	22.7614	22.4545	0.411024
A005991_01	12S seed storage protein (CRA1)	At5g44120	23.9102	23.5372	19.643	22.3634	1.81366
A021901_01	stress-induced protein KIN1	At5g15960	21.7208	20.9424	19.8448	20.836	0.660812
A010979_01	late embryogenesis abundant (LEA) protein (LEA_4)	At3g17520	18.7764	21.5831	21.9786	20.7794	1.33531
A021053_01	vegetative storage protein Vsp2	At5g24770	17.5132	21.5589	22.2684	20.4468	1.95576
A002361_01	peroxiredoxin PER1	At1g48130	18.9276	21.3434	19.8054	20.0255	0.878641
A021612_01	major latex protein (MLP)-related	At2g01520	20.2546	19.8824	19.8593	19.9988	0.170549
A024920_01	1-aminocyclopropane-1-carboxylate synthase (ACS8)	At4g37770	16.4557	18.6457	16.0384	17.0466	1.06606
A005185_01	expressed protein	At2g16005	16.9444	15.9998	17.3508	16.765	0.510119
A019565_01	protease inhibitor/seed storage/lipid transfer protein (LTP) family	At4g12550	15.8131	17.8062	14.3225	15.9806	1.21708
A008159_01	late embryogenesis abundant proteins (LEA_1)	At2g35300	16.4535	16.4386	14.1258	15.6726	1.03124
A013981_01	1-aminocyclopropane-1-carboxylate synthase (ACS11)	At4g08040	22.733	14.4321	8.60419	15.2564	4.98439
A001164_01	tonoplast intrinsic protein, alpha (alpha-TIP)	At1g73190	13.4057	16.0395	13.3822	14.2758	1.17579
A018455_01	cytochrome P450 family	At5g42580	12.9683	13.757	13.9297	13.5517	0.388896
A024364_01	protease inhibitor/seed storage/lipid transfer protein (LTP) family	At4g12545	13.2521	13.9245	12.1442	13.1069	0.641848
A019543_01	aminotransferase family	At4g23600	12.3811	13.2004	11.7987	12.4601	0.493525
A019450_01	C-repeat/DRE binding factor 1 (CBF1) (DREB1B)	At4g25490	12.9696	11.2312	13.1129	12.4379	0.804489
A017778_01	cytochrome P450 family	At5g06900	11.9959	10.7125	14.3292	12.3459	1.32222
A013743_01	expressed protein	At4g37700	11.8334	13.105	12.0516	12.33	0.516692
A004566_01	Kelch repeats protein family	At1g54040	11.0439	11.2195	12.4826	11.582	0.600432
A016100_01	AtHVA22b protein	At5g62490	12.475	9.50832	11.4001	11.1278	1.07965
A004450_01	cinnamyl-alcohol dehydrogenase (CAD)	At1g66800	10.437	11.2344	10.4956	10.7223	0.341411
A007995_01	oleosin1-like	At2g25890	12.4677	8.80142	9.80525	10.3581	1.40637
A006834_01	ABA-regulated gene (ATEM6) (LEA_5)	At2g40170	7.83869	12.9397	8.35967	9.7127	2.15136
A005436_01	Bet v I allergen family	At1g70880	9.14618	8.80998	10.0366	9.33093	0.470464
A012090_01	late embryogenesis abundant (LEA) protein (LEA_4)	At3g15670	11.8156	8.83014	7.1785	9.27474	1.69389
A000575_01	glycosyltransferase family 8	At1g09350	10.4069	7.72009	8.82176	8.98291	0.949315
A021729_01	F-box protein (SKP1 interacting partner 3)	At1g56240	9.19725	7.8986	8.59613	8.56399	0.443597
A016219_01	cytochrome p450 family	At5g48000	8.67814	7.92786	7.88896	8.16499	0.342101
A021504_01	hypothetical protein	At5g36130	9.37329	8.4419	6.47015	8.09511	1.08331
A001687_01	hypothetical protein	At1g60190	6.30107	9.32873	8.11725	7.91568	1.07641
A009854_01	cysteine proteinase	At3g54940	8.25523	8.77873	6.14332	7.72576	1.05496
A021221_01	cold-regulated protein (cor15b)	At2g42530	7.1816	7.99349	7.60501	7.59337	0.27451
A001013_01	heavy-metal-associated domain-containing protein	At1g51090	7.49769	8.37636	6.86574	7.57993	0.530956
A020907_01	benzodiazepine receptor-related for seed maturation	At2g47770	8.19963	7.1061	7.205	7.50358	0.464036
A001065_01	glycine-rich protein	At1g07135	7.37899	7.44652	7.67115	7.49889	0.114844
A021039_01	novel 6 member Arabidopsis gene family	At3g22231	7.89579	7.3525	6.22731	7.15853	0.620816
A014342_01	late embryogenesis abundant (LEA) protein (LEA_4)	At4g21020	6.51134	7.09356	7.67749	7.09413	0.388908
A025129_01	fumarate hydratase	At5g50950	6.14732	6.52337	8.33391	7.00154	0.888251
A009891_01	nodulin MtN3 family protein	At3g28007	6.37805	6.10841	8.32753	6.938	0.926357
A002468_01	expressed protein	At1g45015	7.2349	6.57508	6.88109	6.89702	0.225251
A007904_01	late embryogenesis abundant M17 protein (AtM)	At2g41260	7.20427	6.49654	6.58828	6.76303	0.29416
A001881_01	hypothetical protein	At1g76610	6.60605	6.54363	6.80036	6.65001	0.100231
A015688_01	cytochrome p450, putative	At5g06905	5.59631	7.00812	7.01471	6.53971	0.628936
A017511_01	protease inhibitor/seed storage/lipid transfer protein (LTP) family	At5g55410	5.50618	5.88293	7.88181	6.42364	0.972112
A024555_01	disease resistance protein (TIR-NBS class), putative	At1g72910	6.32098	6.67882	6.20125	6.40035	0.185646
A014868_01	amino acid transporter family	At4g35180	5.67082	7.01318	6.4719	6.3853	0.476322
A008837_01	seed maturation protein (RTNLB13)	At2g23640	8.38067	4.27787	6.48858	6.38237	1.403
A012975_01	AUX/IAA family	At4g32280	6.38898	5.68756	7.02609	6.36755	0.453323
A015980_01	peroxidase, putative	At5g05340	6.11225	6.96192	5.8575	6.31056	0.434241
A016837_01	calcium-binding protein annexin (AnnAt7)	At5g10230	6.56189	6.01781	6.31644	6.29872	0.187272
A025893_01	cytochrome P450 family	At5g47990	6.3933	6.18367	6.16288	6.24662	0.0977871
A023452_01	jacalin lectin family	At2g39310	6.26424	6.4513	6.01934	6.24496	0.150416
A020175_01	protease inhibitor/seed storage/lipid transfer protein (LTP) family	At4g22610	6.03833	5.93539	6.46515	6.14629	0.212575
A014040_01	cysteine proteinase	At4g11320	5.49319	5.1526	7.69403	6.11327	1.05384
A019382_01	expressed protein (seed germination)	At5g45690	6.27863	5.95784	6.03116	6.08921	0.12628
A015001_01	methionine sulfoxide reductase	At4g04840	6.33528	5.89436	6.0352	6.08828	0.164669
A012525_01	glycosyl hydrolase family 3	At3g19620	5.70199	6.40317	6.09556	6.06691	0.243279
A021026_01	xyloglucan endotransglycosylase, putative	At5g65730	5.41277	6.18738	6.55467	6.05161	0.425893
A018673_01	protein kinase family	At5g01920	5.52172	6.63809	5.8342	5.998	0.426724
A018456_01	cytochrome P450 71A16	At5g42590	6.18823	5.88741	5.69154	5.92239	0.177226
A019845_01	Peroxidase 23 precursor (PER23)	At2g38390	5.78849	5.8617	5.7861	5.8121	0.0330676
A012770_01	expressed protein	At3g55980	5.26896	5.71995	5.63915	5.54269	0.182484
A015835_01	AP2 domain transcription factor, putative	At5g51190	5.36554	5.63462	5.51135	5.50383	0.0921971
A018368_01	cytochrome P450 family	At5g45340	5.04696	5.59035	5.80913	5.48215	0.290124
A005405_01	disease resistance protein (TIR class), putative	At1g65390	5.40591	5.38364	5.54812	5.44589	0.0681567
A010945_01	late embryogenesis abundant (LEA) protein (LEA_4)	At3g53040	4.87329	6.23211	5.10245	5.40262	0.552996
A013618_01	low temperature and salt responsive protein homolog	At4g30650	5.32029	4.86522	5.74721	5.31091	0.297124
A017244_01	late embryogenesis abundant protein (LEA_1)	At5g06760	4.44076	5.25295	6.11978	5.27116	0.565743
A014859_01	late embryogenesis abundant (LEA) protein (LEA_4)	At4g36600	3.55232	6.63969	5.61106	5.26769	1.14358
A020064_01	mitochondrial carrier protein family	At4g24570	4.91853	5.75925	4.9263	5.20136	0.371926
A000929_01	WRKY family transcription factor	At1g80840	5.42977	5.43003	4.7251	5.19497	0.313246
A024487_01	FAD-linked oxidoreductase family	At5g44440	5.17748	4.87888	5.48517	5.18051	0.203108
A002100_01	Dr4 (protease inhibitor)	At1g73330	4.9776	5.04046	5.4867	5.16825	0.212296
A025772_01	fructose-bisphosphate aldolase, putative	At4g26530	5.18921	5.2562	5.03919	5.16153	0.0815604
A024517_01	major intrinsic protein (MIP) family	At5g47450	4.75279	4.84576	5.69341	5.09732	0.397396
A017188_01	WRKY family transcription factor	At5g01900	5.34722	5.94309	3.98676	5.09236	0.737065
A021403_01	major latex protein (MLP)-related	At3g26460	5.31422	5.26416	4.64926	5.07588	0.284415
A018274_01	acyltransferase family	At5g47980	4.83993	5.00498	5.30282	5.04924	0.16905
A001949_01	isochorismate synthase 1 (isochorismate mutase) (ICS1)	At1g18870	5.06496	5.04483	4.94585	5.01855	0.0484647
A017936_01	protein phosphatase 2C (PP2C), putative	At5g59220	4.69902	5.59389	4.66992	4.98761	0.404185
A014624_01	cytochrome P450, putative	At4g37410	4.98877	5.22849	4.62573	4.94766	0.214623
A016393_01	lipid transfer protein 4 (LTP 4)	At5g59310	5.43006	5.05947	4.11735	4.86896	0.501073
A016442_01	low-temperature-induced protein 78 (sp|Q06738)	At5g52310	4.20855	5.00014	5.3621	4.85693	0.432253
A003295_01	dessication-related protein -related	At1g47980	4.45827	5.14069	4.96891	4.85595	0.265125
A020179_01	dehydrin RAB18	At5g66400	6.47634	3.85779	4.12547	4.81987	1.10432
A021052_01	photosystem II type I chlorophyll a /b binding protein	At2g34430	4.47836	4.93895	4.73074	4.71602	0.158438
A005212_01	DRE binding protein (DREB1C)	At4g25470	4.36921	4.47797	5.18984	4.67901	0.340555
A021877_01	cytochrome P450 71A16	At5g42590	4.79451	4.65593	4.48793	4.64612	0.105461
A002311_01	embryo-specific protein Ose731-like	At1g05510	4.73714	5.36224	3.83484	4.64474	0.539933
A021499_01	expressed protein	At5g36925	5.18053	4.46414	4.26142	4.63536	0.363442
A022114_01	nicotianamine synthase, putative	At5g04950	4.21109	4.41935	5.23574	4.62206	0.409118
A020873_01	nitrate transporter	At3g21670	4.303	5.05425	4.4105	4.58925	0.309997
A020499_01	expressed protein	At1g16850	4.81731	4.2981	4.46664	4.52735	0.193307
A011549_01	disease resistance protein (TIR-NBS class), putative	At3g04210	4.93145	4.25397	4.39655	4.52732	0.269417
A023997_01	O-methyltransferase family 2	At1g77530	4.30259	4.50853	4.73952	4.51688	0.148426
A002357_01	glycosyltransferase family	At1g22370	4.56282	4.36893	4.51548	4.48241	0.0756542
A022137_01	transferase family	At3g48720	4.72659	4.22864	4.40198	4.4524	0.182793
A021096_01	phosphate-induced (phi-1) protein -related	At1g35140	5.07925	4.23257	4.0049	4.43891	0.426894
A008333_01	myb family transcription factor	At2g21650	4.17237	4.27527	4.81186	4.41983	0.261352
A006275_01	No apical meristem (NAM) protein family	At2g17040	3.98866	4.32942	4.6297	4.31593	0.218178
A000736_01	disease resistance protein (TIR-NBS class), putative	At1g66090	4.21698	4.48967	3.93241	4.21302	0.187074
A002860_01	2-oxoglutarate-dependent dioxygenase	At1g14120	4.45107	3.81451	4.2852	4.18359	0.246058
A020363_01	delta 1-pyrroline-5-carboxylate synthetase A (P5CS A) (P5CS1)	At2g39800	4.34556	4.23746	3.94543	4.17615	0.153812
A021943_01	short-chain dehydrogenase/reductase family protein	At3g29250	4.14143	4.38073	3.9719	4.16469	0.144027
A015683_01	transcription factor TEIL/ethylene-insensitive-like protein	At5g10120	3.7614	4.01706	4.63721	4.13856	0.332434
A013709_01	protease inhibitor/seed storage/lipid transfer protein (LTP) family	At4g33550	4.1151	3.77108	4.44762	4.11127	0.226792
A016906_01	oleosin2 Oleo2	At5g40420	3.73611	4.50598	3.89162	4.04457	0.307605
A013405_01	RNA recognition motif (RRM)-containing protein	At4g13860	4.0247	3.38354	4.69461	4.03428	0.440221
A019183_01	phosphoglycerate mutase - like protein	At5g04120	3.57601	3.96052	4.51254	4.01636	0.33079
A017223_01	phosphatidylethanolamine-binding family protein	At5g01300	3.52563	4.26872	4.228	4.00745	0.321214
A000045_01	expressed protein	At1g65500	3.94169	3.98825	4.01467	3.98153	0.0265651
A009006_01	expressed protein	At3g20370	3.89945	3.94687	4.05169	3.966	0.0571264
A014348_01	1-aminocyclopropane-1-carboxylate synthase 6 (ACC synthase 6) (ACS6)	At4g11280	4.06039	3.75173	4.07617	3.96276	0.140687
A025329_01	glucose-methanol-choline (GMC) oxidoreductase family	At1g14185	3.84001	4.10559	3.90944	3.95168	0.102608
A003292_01	O-methyltransferase family 2	At1g76790	3.98006	4.13501	3.72262	3.9459	0.148852
A025134_01	NADP-dependent oxidoreductase, putative	At5g37940	4.21524	3.9563	3.63915	3.9369	0.1985
A018883_01	dermal glyco protein precursor, extracellular-related	At5g48430	4.11874	3.74982	3.82672	3.89843	0.146877
A007216_01	1-aminocyclopropane-1-carboxylate synthase 4 (ACC synthase 4) (ACS4)	At2g22810	3.95582	3.91837	3.80447	3.89288	0.0589442
A018902_01	acyltransferase family	At5g47950	3.79795	3.87446	3.90543	3.85928	0.0408867
A000318_01	sulfotransferase family	At1g74090	3.66732	3.93051	3.86491	3.82091	0.102396
A013283_01	GDSL-motif lipase/hydrolase protein	At4g26790	3.97978	3.76743	3.69309	3.81343	0.110896
A000820_01	beta-VPE(vacuolar processing enzyme caspase-1-like activity)	At1g62710	3.56189	4.27385	3.5797	3.80515	0.312471
A002144_01	expressed protein	At1g58270	3.7721	3.99078	3.60591	3.78959	0.134121
A021291_01	disease resistance response protein family/ dirigent protein family	At4g11190	2.72529	3.83732	4.76364	3.77541	0.700083
A006919_01	cytochrome P450 family	At2g46950	4.21876	4.22981	2.86991	3.77283	0.601944
A014789_01	major latex protein (MLP)-related	At4g23670	3.76471	3.71628	3.83359	3.77152	0.0413758
A016986_01	short-chain dehydrogenase/reductase family protein	At5g50690	3.46128	3.9589	3.872	3.76406	0.201853
A024309_01	cysteine proteinase	At1g29090	3.71613	3.77	3.75286	3.74633	0.0201329
A002831_01	late embryogenesis abundant (LEA) protein (LEA_4)	At1g52690	3.39601	3.75027	4.04947	3.73192	0.223935
A025471_01	cytochrome P450, putative	At2g21910	4.37734	3.66771	3.11723	3.72076	0.437719
A018039_01	bHLH protein	At5g51790	3.56573	3.96125	3.62166	3.71621	0.163358
A015463_01	mannitol dehydrogenase (ELI3-1), putative	At4g37980	3.69186	3.63988	3.7867	3.70615	0.053702
A000600_01	GDSL-motif lipase/hydrolase protein	At1g29660	3.82133	3.65917	3.63264	3.70438	0.0779656
A007064_01	protease inhibitor	At2g38870	3.74833	3.70734	3.61382	3.68983	0.0506749
A019995_01	WD-40 repeat family protein	At1g78070	3.76585	3.68252	3.60856	3.68565	0.0534702
A008472_01	phenylalanine ammonia lyase (PAL1)	At2g37040	3.16082	3.90456	3.99002	3.68513	0.349543
A020837_01	beta-expansin, putative (EXPB3)	At4g28250	3.50667	3.78325	3.70489	3.66494	0.105509
A011193_01	receptor protein kinase-related	At3g22060	3.47884	3.25124	4.23541	3.65517	0.386831
A001633_01	late embryogenesis abundant (LEA) protein (LEA_4)	At1g72100	3.78253	3.5366	3.56665	3.62859	0.102624
A007560_01	DC1 domain-containing protein	At2g17740	3.78719	3.51767	3.57542	3.62676	0.106951
A007912_01	GDSL-motif lipase/hydrolase protein	At2g40250	3.28456	3.36736	4.22479	3.62557	0.399479
A025092_01	cytochrome P450 family	At3g20940	3.58089	3.91194	3.36005	3.61763	0.19621
A001028_01	expressed protein	At1g18810	3.55128	3.53479	3.76608	3.61738	0.0991298
A017245_01	expressed protein	At5g24130	3.18853	3.61008	3.89825	3.56562	0.251392
A008209_01	malate oxidoreductase (malic enzyme)	At2g19900	3.59618	3.69081	3.40876	3.56525	0.104329
A003255_01	leucine-rich repeat transmembrane protein kinase, putative	At1g07650	3.93513	3.43793	3.28396	3.55234	0.255193
A013849_01	terpene synthase/cyclase family	At4g20230	3.76363	3.17027	3.68462	3.5395	0.246158
A017790_01	late embryogenesis abundant (LEA) protein (LEA_4)	At5g44310	2.65661	3.91342	3.87638	3.48214	0.55035
A007122_01	cupin domain-containing protein	At2g28490	3.60313	3.79599	3.00582	3.46831	0.30833
A019608_01	expansin protein family (EXPL1)	At3g45970	3.34232	3.72532	3.32091	3.46285	0.17498
A001209_01	dehydrin (ERD10)	At1g20450	3.18448	3.41675	3.68289	3.42804	0.169902
A024873_01	purine permease family	At4g18220	3.30996	3.574	3.34274	3.4089	0.110066
A008867_01	aldo/keto reductase family	At2g37770	3.58461	3.50233	3.13569	3.40754	0.181232
A023111_01	hypothetical protein	At5g36140	3.97233	3.20745	3.02307	3.40095	0.380921
A011001_01	myb family transcription factor(MYB15)	At3g23250	3.30388	3.42182	3.47658	3.40076	0.064584
A022551_01	protein kinase family	At4g02630	3.47545	3.40051	3.27695	3.3843	0.0715698
A023862_01	flavin-containing monooxygenase (FMO) family	At1g12130	3.04989	3.28402	3.76533	3.36642	0.265945
A004788_01	galactinol synthase, putative	At1g56600	3.17434	3.96053	2.94322	3.35936	0.400777
A013607_01	acid phosphatase-related protein	At4g29270	3.54545	3.32536	3.20298	3.35793	0.125011
A019114_01	alternative oxidase 2, mitochondrial (AOX2)	At5g64210	3.22529	4.1012	2.73265	3.35305	0.498769
A021650_01	trehalose-6-phosphate phosphatase, putative	At2g22190	3.16522	3.42712	3.45188	3.34807	0.121902
A024354_01	jacalin lectin family	At2g39330	3.2396	3.25183	3.4666	3.31935	0.0981704
A014281_01	adenine phosphoribosyltransferase -related	At4g12440	3.47295	3.45914	2.95424	3.29544	0.22747
A023500_01	thionin, putative	At2g15010	3.21856	2.30463	4.35776	3.29365	0.709405
A025115_01	cytochrome P450 family	At3g20090	3.37161	3.23177	3.22093	3.27477	0.064558
A016518_01	pseudogene similar to protease inhibitor/seed storage/lipid transfer protein (LTP) family protein	At5g35660	2.64376	3.06074	4.05195	3.25215	0.5332
A009987_01	expressed protein	At3g02840	3.16106	3.73296	2.82189	3.23864	0.32955
A006305_01	disease resistance protein family	At2g34930	3.6646	3.45583	2.56952	3.22999	0.44031
A017884_01	allene oxide synthase / cytochrome P450 74A	At5g42650	3.11001	3.6063	2.96372	3.22668	0.253084
A023959_01	F-box protein (SKP1 interacting partner 3-related)	At1g56250	2.27171	3.93457	3.45778	3.22135	0.633096
A012778_01	phenylalanine ammonia-lyase (PAL2)	At3g53260	2.85027	3.03381	3.7195	3.20119	0.345536
A025749_01	lipase, putative	At1g59406	2.88668	3.14317	3.5731	3.20098	0.248078
A022735_01	hypothetical protein	At3g31390	3.53884	3.20449	2.83398	3.19244	0.238972
A018059_01	expansin, putative (EXP2)	At5g05290	2.58554	3.2673	3.69933	3.18406	0.399009
A001923_01	glycosyl hydrolase family 5/cellulase	At1g13130	3.31196	3.41373	2.81344	3.17971	0.244179
A000431_01	expressed protein	At1g03820	2.76441	2.98798	3.78048	3.17762	0.401903
A019671_01	cytochrome P450, putative	At3g19270	2.88787	3.30809	3.23393	3.1433	0.170282
A008056_01	nonspecific lipid transfer protein 1 (LTP 1)	At2g38540	3.14219	2.99916	3.27002	3.13712	0.0919733
A015417_01	peroxidase, putative	At4g36430	3.01755	2.80822	3.57698	3.13425	0.295153
A009664_01	aldose 1-epimerase family	At3g01260	2.96362	3.32933	3.09012	3.12769	0.134426
A014825_01	expressed protein	At4g38690	3.04218	3.23361	3.10574	3.12718	0.0709533
A013559_01	expressed protein	At4g15620	2.95058	2.96604	3.45906	3.12523	0.222555
A024890_01	serine/threonine kinase -related protein	At4g23180	3.18881	3.23352	2.95278	3.12504	0.11484
A018295_01	zinc finger -related protein	At5g10970	3.19501	2.65711	3.50216	3.11809	0.307322
A025720_01	serine/threonine kinase -related protein	At4g23180	3.27335	3.08857	2.98537	3.11576	0.10506
A024966_01	cysteine proteinase	At4g11310	3.40178	2.82936	3.10048	3.11054	0.194159
A018503_01	expressed protein	At5g03800	3.36182	2.83194	3.11758	3.10378	0.181226
A020582_01	major latex protein (MLP)-related	At2g01530	3.13899	2.81591	3.33627	3.09706	0.187431
A000579_01	plastocyanin-like domain containing protein	At1g72230	3.05644	2.90736	3.28106	3.08162	0.132962
A020529_01	protein phosphatase 2C (PP2C), putative	At3g11410	3.07392	3.2043	2.9546	3.07761	0.0844618
A003828_01	glutathione transferase, putative	At1g17190	2.94647	2.97126	3.29681	3.07151	0.150198
A000747_01	acyltransferase family	At1g24420	3.86833	2.90319	2.38332	3.05161	0.544478
A002879_01	CBS domain containing protein	At1g15330	3.02888	2.52566	3.5797	3.04475	0.356639
A003314_01	expressed protein	At1g55240	2.90004	3.0749	3.1328	3.03591	0.09058
A010824_01	scarecrow transcription factor family	At3g13840	3.13587	2.78541	3.16601	3.0291	0.16246
A002959_01	disease resistance protein (TIR-NBS class), putative	At1g72940	3.06063	3.08921	2.93396	3.02793	0.0626484
A018388_01	male sterility MS5 family	At5g48850	2.5432	3.13552	3.39336	3.02403	0.320551
A017992_01	heat shock transcription factor family	At5g43840	2.63475	2.31882	4.09386	3.01581	0.7187
A002601_01	glycine-rich protein	At1g04660	2.72281	2.83573	3.48368	3.01407	0.313075
A014958_01	MADS-box protein	At4g22950	2.81026	3.36483	2.82869	3.00126	0.242383
A009532_01	bZIP family transcription factor	At3g49760	2.7129	3.41197	2.85299	2.99262	0.279567
A025947_01	disease resistance protein (TIR-NBS class), putative	At1g72900	2.94079	2.9647	3.065	2.99016	0.0498942
A007692_01	light repressible receptor protein kinase, putative	At2g19190	3.33642	2.93994	2.60485	2.96041	0.250679
A007892_01	annexin -related	At2g38760	2.67934	2.93481	3.24512	2.95309	0.194686
A023299_01	expressed protein	At1g02980	3.04347	2.86089	2.9333	2.94589	0.0650542
A012643_01	leucine rich repeat protein family	At3g25670	2.84132	2.99151	3.0039	2.94558	0.0695029
A012606_01	ABC transporter family protein	At3g55130	3.17424	3.00255	2.61225	2.92968	0.21162
A021478_01	expressed protein	At5g23840	2.91226	2.90396	2.96463	2.92695	0.0251238
A001676_01	myosin-related protein	At1g52410	3.23823	2.79663	2.73996	2.92494	0.208861
A010491_01	myrcene/ocimene synthase, putative	At3g25830	3.143	2.93076	2.69646	2.92341	0.151296
A013839_01	hypothetical protein	At4g11000	2.7245	2.71844	3.32057	2.92117	0.266268
A000503_01	protein phosphatase 2C (PP2C), putative	At1g07430	3.29658	2.21395	3.24951	2.92001	0.470708
A001352_01	isochorismate synthase 1 (isochorismate mutase) (ICS1)	At1g74710	3.22159	3.06079	2.46849	2.91696	0.298976
A012372_01	expressed protein	At3g15530	2.91353	3.04673	2.78772	2.916	0.0871558
A008617_01	glycosyl hydrolase family 19 (chitinase)	At2g43620	2.84878	2.97299	2.90727	2.90968	0.0422044
A023331_01	hypothetical protein	At1g14250	2.8052	2.76477	3.15614	2.9087	0.164957
A015656_01	hypothetical protein	At5g16460	3.52254	2.38244	2.80973	2.90491	0.411758
A007815_01	trypsin inhibitor -related	At2g43550	3.09154	2.55655	3.02528	2.89112	0.223048
A002674_01	expressed protein	At1g67900	3.04365	3.05421	2.57475	2.89087	0.210746
A014445_01	potassium channel (K+ transporter 2)(AKT2)	At4g22200	2.7445	2.76803	3.12	2.87751	0.161663
A007161_01	hypothetical protein	At2g05330	2.46526	3.06536	3.07541	2.86868	0.268945
A021796_01	low temperature and salt responsive protein LTI6A	At3g05880	2.76992	2.77221	3.0624	2.86818	0.129483
A005208_01	polygalacturonase, putative	At1g60590	3.24329	2.91986	2.43929	2.86748	0.285457
A000607_01	F-box protein family	At1g61340	2.73184	3.08655	2.77712	2.86517	0.147586
A024991_01	sugar transporter family	At4g04750	2.96575	2.83473	2.78798	2.86282	0.0686198
A015337_01	myb DNA-binding protein	At4g05100	2.58332	3.0551	2.9446	2.86101	0.185124
A006406_01	cytochrome P450 family	At2g42250	2.64176	2.93564	2.99736	2.85825	0.144327
A012647_01	jacalin lectin family	At3g16400	2.81836	2.96312	2.79103	2.8575	0.07041
A003724_01	phospholipid/glycerol acyltransferase family	At1g02390	2.77806	3.09043	2.70167	2.85672	0.155809
A006641_01	lateral organ boundaries (LOB) domain family	At2g28500	2.73031	3.01369	2.81599	2.85333	0.106905
A004777_01	Dof zinc finger protein	At1g51700	2.83126	2.78006	2.9385	2.84994	0.0590376
A001172_01	bHLH protein (HFR1)	At1g02340	2.85548	2.84383	2.83317	2.84416	0.00754756
A003128_01	hypothetical protein	At1g30190	2.2873	2.80121	3.44157	2.84336	0.398805
A024989_01	receptor-related protein kinase	At4g04570	2.98989	2.68107	2.78369	2.81822	0.114449
A015401_01	expansin, putative (EXP17)	At4g01630	2.42267	2.35675	3.6725	2.8173	0.570129
A009841_01	calmodulin-related protein, putative	At3g01830	2.98569	2.71755	2.74816	2.81713	0.112373
A007546_01	expressed protein	At2g18210	2.8773	2.55685	2.99443	2.80953	0.168454
A012916_01	GDSL-motif lipase/hydrolase protein	At4g28780	2.68307	3.02214	2.71956	2.80826	0.142588
A025204_01	cytochrome P450, putative	At5g52320	2.86738	2.68621	2.85836	2.80398	0.0785153
A022778_01	F-box protein family	At3g24580	2.80962	3.0239	2.56605	2.79986	0.155872
A008839_01	expressed protein	At2g45610	2.37312	2.23052	3.79247	2.7987	0.662511
A017806_01	expressed protein	At5g66580	2.76392	2.65008	2.97213	2.79538	0.117834
A006875_01	hypothetical protein	At2g26370	3.10173	2.46495	2.81482	2.79383	0.219255
A006950_01	seven transmembrane MLO protein family (MLO12)	At2g39200	2.82511	3.188	2.35161	2.78824	0.291087
A021287_01	protease inhibitor/seed storage/lipid transfer protein (LTP) family	At4g12490	2.45724	2.88391	2.99815	2.77977	0.215016
A001997_01	fatty acid elongase 3-ketoacyl-CoA synthase 1 (KCS1)	At1g01120	2.86437	2.68177	2.7771	2.77441	0.0617607
A020390_01	mitochondrial carrier protein family	At2g22500	2.56331	2.9177	2.83693	2.77265	0.139557
A007206_01	transferase family	At2g25150	2.66627	3.00265	2.64076	2.76989	0.155169
A011017_01	expressed protein	At3g28150	2.57797	2.77266	2.91217	2.75427	0.117531
A017250_01	expressed protein	At5g02940	3.72722	2.07877	2.45425	2.75342	0.649206
A012875_01	protein kinase family	At4g11890	2.6872	2.93982	2.60902	2.74535	0.129648
A024481_01	major intrinsic protein (MIP) family	At4g17340	2.86277	2.77178	2.59136	2.74197	0.100408
A013791_01	auxin-induced (indole-3-acetic acid induced) protein, putative	At4g13790	2.27621	2.89431	3.03725	2.73592	0.306477
A015369_01	pathogenesis-related protein, putative	At4g25780	2.67266	2.58632	2.94848	2.73582	0.141774
A011960_01	transcriptional factor B3 family	At3g06160	2.59515	2.77269	2.83596	2.7346	0.092966
A001939_01	glutathione transferase, putative	At1g10370	2.62575	2.85708	2.69028	2.72437	0.088474
A012820_01	S-adenosyl-L-methionine:carboxyl methyltransferase family	At3g21950	2.54604	2.83921	2.77253	2.71926	0.115479
A008978_01	strictosidine synthase-related	At3g57020	2.86557	2.5417	2.74875	2.71867	0.117984
A020411_01	annexin -related	At2g38750	2.61534	2.73047	2.81009	2.71863	0.0688591
A001662_01	expressed protein	At1g27990	2.49903	3.64285	2.01092	2.7176	0.616832
A002087_01	major latex protein (MLP)-related	At1g70890	2.66617	2.67514	2.78102	2.70744	0.0490504
A012257_01	phenylalanine ammonia-lyase (PAL4)	At3g10340	2.67937	2.50664	2.91079	2.69894	0.141236
A022266_01	proline-rich protein family	At5g09520	2.61471	2.7537	2.72835	2.69892	0.0561384
A016087_01	polysaccharide lyase family 1 (pectate lyase)	At5g55720	2.5867	2.61461	2.88288	2.69473	0.125433
A015950_01	protein phosphatase 2C (PP2C), putative	At5g51760	2.2101	2.89271	2.97903	2.69394	0.322565
A025494_01	peroxidase, putative	At2g18150	2.7051	2.58119	2.77639	2.68756	0.0709124
A008602_01	cold acclimation protein WCOR413 [Triticum aestivum] -related	At2g15970	2.51655	2.75236	2.78902	2.68598	0.112952
A008055_01	F-box protein (SKP1 interacting partner 3-related)	At2g02320	2.8685	2.5646	2.61494	2.68268	0.123881
A014293_01	expressed protein	At4g29780	2.49927	2.96703	2.56791	2.67807	0.19264
A002542_01	bHLH protein family	At1g51140	2.91098	2.38531	2.72868	2.67499	0.193122
A000092_01	sugar transporter family	At1g08890	2.61169	2.72114	2.69203	2.67495	0.042174
A024488_01	expressed protein	At5g23830	2.7233	2.45228	2.80462	2.66006	0.138526
A006343_01	WRKY family transcription factor	At2g38470	2.6588	2.81529	2.50391	2.65933	0.103974
A025397_01	serine carboxypeptidase -related	At2g23010	2.815	3.03778	2.12426	2.65901	0.356498
A007636_01	cupin domain-containing protein	At2g18540	2.50399	2.56768	2.90244	2.65804	0.162933
A007891_01	cinnamate-4-hydroxylase (CYP73) (C4H)	At2g30490	2.53817	2.92437	2.49773	2.65342	0.180632
A011689_01	myb DNA-binding protein (MYB77)	At3g50060	2.36941	2.96131	2.62162	2.65078	0.207023
A006197_01	pectinesterase - related	At2g01610	2.69312	2.86608	2.37433	2.64451	0.180121
A016337_01	lipid transfer protein 3 (LTP 3)	At5g59320	2.5486	2.59928	2.78549	2.64446	0.0940211
A016708_01	expressed protein	At5g03120	2.69307	2.58875	2.65106	2.64429	0.037028
A014149_01	9-cis-epoxycarotenoid dioxygenase [neoxanthin cleavage enzyme](NC1)(NCED1)	At4g19170	2.78296	2.47587	2.66819	2.64234	0.110982
A018935_01	nodulin MtN3 family protein	At5g50800	2.38302	3.01954	2.51956	2.64071	0.252557
A010243_01	expansin protein family (EXPL3)	At3g45960	2.64946	2.5855	2.67995	2.6383	0.035204
A015496_01	serine/threonine kinase - like protein	At4g21390	2.51971	2.53742	2.84819	2.63511	0.142055
A014395_01	hypothetical protein	At4g31380	2.47332	2.62582	2.79307	2.63074	0.108224
A020410_01	glycosyl hydrolase family 35 (beta-galactosidase)	At2g28470	2.78018	2.74422	2.36687	2.63042	0.175702
A024824_01	glucosyltransferase-related protein	At3g46670	2.72849	2.47276	2.67582	2.62569	0.101954
A018821_01	protein phosphatase 2C-related protein	At5g66080	2.53898	2.62829	2.69051	2.61926	0.0535182
A004571_01	4-coumarate:CoA ligase 1 (4CL1)	At1g51680	2.73615	2.58042	2.53392	2.61683	0.0795451
A006262_01	pathogenesis-related protein (PR-1)	At2g19990	3.01836	2.53485	2.28363	2.61228	0.270719
A008744_01	expressed protein	At2g33850	2.56176	2.79995	2.47018	2.61063	0.126213
A005592_01	dehydration-induced protein RD22	At5g25610	2.59999	2.81905	2.40711	2.60872	0.140224
A025053_01	expressed protein	At5g12950	2.74215	2.54391	2.53638	2.60748	0.0897813
A019593_01	OPE16 family protein	At4g16160	2.32349	2.96902	2.50596	2.59949	0.246355
A017268_01	calcium-dependent protein kinase	At5g66210	2.61709	2.61399	2.5527	2.59459	0.0279307
A017841_01	oxidoreductase, 2OG-Fe(II) oxygenase family	At5g12270	2.62745	2.64935	2.47908	2.5853	0.0708078
A020407_01	C2 domain-containing protein	At4g34150	2.43649	2.46977	2.84843	2.5849	0.17569
A007816_01	trypsin inhibitor -related	At2g43530	2.18109	2.42989	3.13657	2.58252	0.369366
A024972_01	transporter protein -related	At3g45700	2.62786	2.48913	2.62256	2.57985	0.0604807
A010341_01	CCR4-associated factor 1-related protein	At3g44260	2.46332	2.56715	2.67187	2.56745	0.0696178
A007276_01	bHLH transcription factor -related	At2g22770	2.53383	2.61727	2.53478	2.56196	0.0368727
A006765_01	hypothetical protein	At2g31850	2.48926	2.54917	2.64021	2.55955	0.0537753
A023296_01	leucine rich repeat protein family	At1g73070	2.59171	2.5164	2.55543	2.55451	0.0254076
A025761_01	glycosyltransferase family	At3g46700	2.46412	2.40705	2.79152	2.55423	0.158196
A001523_01	protease inhibitor/seed storage/lipid transfer protein (LTP) family	At1g73550	2.40051	2.30968	2.95125	2.55382	0.264955
A007534_01	late embryogenesis abundant proteins (PvLEA18-like)	At2g23110	2.84096	2.08706	2.72722	2.55174	0.309789
A014096_01	flavin-containing monooxygenase (FMO) family	At4g28720	2.53879	2.49537	2.5827	2.53896	0.029166
A002579_01	bHLH protein family	At1g22490	2.33973	2.6203	2.65375	2.53793	0.132132
A018644_01	kinesin-related protein	At5g06670	2.76457	2.68274	2.16282	2.53671	0.24926
A010712_01	glucose-methanol-choline (GMC) oxidoreductase family	At3g56060	2.67431	2.55408	2.37785	2.53541	0.105042
A024194_01	jacalin lectin family	At3g16390	2.44154	2.66734	2.49724	2.53537	0.0879773
A024791_01	fructose-bisphosphate aldolase, cytoplasmic	At4g26520	2.52396	2.6422	2.42333	2.52983	0.0749151
A005934_01	ethylene responsive element binding factor 5 (AtERF5)	At5g47230	2.46734	2.59837	2.51297	2.52623	0.0480962
A007312_01	proline-rich protein -related	At2g33790	2.39638	2.57913	2.58972	2.52174	0.083574
A009328_01	expressed protein	At3g56880	2.44028	2.6912	2.43357	2.52169	0.113012
A004332_01	expressed protein	At1g21050	2.63531	2.44643	2.47507	2.51894	0.0775798
A024730_01	expressed protein	At5g37840	3.05911	2.02921	2.46833	2.51888	0.360149
A015569_01	hypothetical protein	At5g08150	1.95981	2.93094	2.66539	2.51872	0.372602
A001541_01	AP2 domain transcription factor TINY, putative	At1g22810	2.4075	2.33758	2.80018	2.51509	0.190063
A022004_01	sulfotransferase family	At3g45070	2.4851	2.43171	2.61443	2.51041	0.0693462
A025570_01	allinase -related	At1g34040	2.49355	2.72763	2.30954	2.51024	0.144925
A011694_01	chloroplast nucleoid DNA-binding protein -related	At3g18490	2.49722	2.57567	2.44708	2.50666	0.04601
A021263_01	expressed protein	At4g23170	2.51185	2.25568	2.74385	2.50379	0.165409
A019628_01	expressed protein	At3g19380	2.51838	2.63295	2.35799	2.50311	0.0967469
A013749_01	stress responsive protein homolog	At4g30660	2.53762	2.3744	2.56493	2.49232	0.0786096
A000651_01	lateral organ boundaries (LOB) domain family	At1g16530	2.35942	2.50515	2.61185	2.49214	0.08848
A022702_01	expressed protein	At3g60930	2.41937	2.48609	2.57026	2.49191	0.0522376
A014148_01	zinc finger (C3HC4-type RING finger) protein family	At4g10160	2.17846	2.38778	2.90628	2.49084	0.276962
A023425_01	myb family transcription factor (MYB101)	At2g32460	1.6786	3.55098	2.24132	2.4903	0.707118
A000325_01	expressed protein	At1g20070	2.31261	2.4673	2.68728	2.48906	0.132145
A009456_01	glycosyl hydrolase family 19 (basic endochitinase)	At3g12500	2.56106	2.50834	2.3944	2.48793	0.0623549
A021410_01	auxin-induced (indole-3-acetic acid induced) protein, putative	At5g18010	2.55991	2.19593	2.70783	2.48789	0.194637
A005864_01	nodulin MtN21 family protein	At1g75500	2.44993	2.6004	2.39059	2.4803	0.0800622
A020704_01	CER1 protein	At1g02205	2.70433	2.26483	2.46624	2.47847	0.150576
A010731_01	light harvesting chlorophyll A/B binding protein, putative	At3g27690	2.45911	2.56612	2.40968	2.47831	0.0585433
A015470_01	hypothetical protein	At4g02850	2.3344	2.7213	2.35774	2.47115	0.166766
A019851_01	receptor lectin kinase, putative	At2g37710	2.61775	2.62019	2.17435	2.47077	0.19761
A014346_01	cytochrome P450 family	At4g12330	2.49392	2.39751	2.49417	2.46186	0.042902
A023984_01	RING zinc finger protein -related	At1g35330	2.28893	2.67961	2.40802	2.45885	0.14717
A001863_01	transducin / WD-40 repeat protein family	At1g49450	2.80715	2.19278	2.37572	2.45855	0.232399
A008440_01	cysteine proteinase inhibitor 2 (CYS2)	At2g31980	2.44698	2.28068	2.61943	2.44903	0.113598
A013439_01	phospholipid/glycerol acyltransferase family	At4g01950	2.3288	2.44694	2.56929	2.44834	0.0806311
A007049_01	bHLH protein family	At2g22750	2.41642	2.88259	2.03944	2.44615	0.290958
A014870_01	hypothetical protein	At4g36820	2.46359	2.19933	2.66723	2.44338	0.162704
A001476_01	integral membrane protein -related	At1g35625	2.82898	2.71978	1.77799	2.44225	0.442839
A021411_01	auxin-induced (indole-3-acetic acid induced) protein, putative	At5g18020	2.52101	2.2728	2.53003	2.44128	0.11232
A002339_01	hypothetical protein	At1g32510	3.19813	2.1566	1.9645	2.43974	0.505592
A016116_01	glycosyl hydrolase family 1	At5g25980	2.43077	2.50538	2.37376	2.43664	0.0458316
A001575_01	pectinesterase family	At1g05310	2.35728	2.30968	2.64192	2.43629	0.137085
A017185_01	flavin-containing monooxygenase (FMO) family	At5g61290	2.41967	2.26583	2.62321	2.43623	0.124649
A003237_01	expressed protein	At1g19380	2.40039	2.35295	2.52799	2.42711	0.0672524
A024096_01	MATE efflux protein - related	At1g66780	2.55757	2.67416	2.0457	2.42581	0.253406
A001790_01	gamma-tocopherol methyltransferase	At1g64970	2.41263	2.49024	2.36196	2.42161	0.0457516
A013250_01	MutT/nudix family protein	At4g12720	2.2389	2.41891	2.60114	2.41965	0.120993
A015204_01	terpene synthase/cyclase family	At4g13280	2.44298	2.73091	2.07668	2.41686	0.226787
A014729_01	receptor-related serine/threonine protein kinase ARK3	At4g21380	2.51314	2.56752	2.15116	2.41061	0.172966
A013983_01	glycosyl hydrolase family 19 (chitinase)	At4g01700	2.35693	2.51603	2.35175	2.40824	0.0718653
A021292_01	disease resistance response protein family/ dirigent protein family	At4g11210	2.28884	2.41839	2.51511	2.40745	0.0790747
A022317_01	expressed protein	At4g17970	2.58481	2.31464	2.31429	2.40458	0.120154
A008731_01	membrane channel protein -related	At2g28900	2.33704	2.45282	2.41576	2.40187	0.0432231
A016932_01	lipase (class 3) family	At5g42930	1.94948	2.4769	2.7611	2.39583	0.297567
A012876_01	fatty acid elongase 1 (FAE1)	At4g34510	2.16929	2.29004	2.70953	2.38962	0.213276
A021974_01	expressed protein	At5g23820	2.29688	2.39677	2.47442	2.38936	0.0616551
A007305_01	expansin, putative	At2g28950	2.31304	2.34514	2.48018	2.37946	0.067152
A000440_01	2-oxoglutarate-dependent dioxygenase	At1g52820	2.25419	2.27909	2.59856	2.37728	0.147522
A025326_01	cytochrome P450, putative	At1g16410	2.47465	2.30909	2.33096	2.37157	0.0687209
A019680_01	6-phosphogluconolactonase-related protein	At5g24420	2.09517	2.617	2.38116	2.36444	0.179513
A011118_01	glucosyltransferase-related protein	At3g46660	2.68495	2.05762	2.35006	2.36421	0.213825
A004923_01	hypothetical protein	At3g49330	2.47383	2.19	2.42767	2.36384	0.11589
A009187_01	At14a	At3g28270	2.31649	2.42199	2.34904	2.36251	0.039658
A025315_01	expressed protein	At1g65120	1.95852	2.81685	2.31194	2.36244	0.302945
A021415_01	auxin-induced (indole-3-acetic acid induced) protein, putative	At5g18060	2.3416	2.2201	2.51654	2.35941	0.104752
A002371_01	pirin-like protein	At1g50590	2.49413	2.72405	1.83381	2.35066	0.344569
A019033_01	protein with poly glutamic acid stretch -related	At5g16030	2.08419	2.44974	2.51717	2.35037	0.17745
A017141_01	glycine-rich protein	At5g46730	2.32395	2.27633	2.44886	2.34971	0.0660953
A022799_01	expansin, putative (EXP24)	At5g39310	2.38136	2.62258	2.02977	2.34457	0.209866
A020214_01	peptide transporter -related	At3g47960	2.42616	2.34776	2.25421	2.34271	0.0590018
A011599_01	abscisic acid-insensitive protein 3 (ABI3)	At3g24650	2.13255	2.26558	2.62116	2.33976	0.1876
A024093_01	hypothetical protein	At3g02410	1.83052	2.06975	3.11574	2.33867	0.518047
A002011_01	dehydrin (COR47)	At1g20440	2.21414	2.40897	2.39106	2.33806	0.0826136
A010859_01	bHLH protein family	At3g21330	2.6094	2.35159	2.05312	2.33804	0.189947
A025477_01	GDSL-motif lipase/hydrolase protein	At2g31540	2.47679	2.23137	2.29343	2.33386	0.0952822
A019752_01	beta-expansin, putative (EXPB1)	At2g20750	2.31888	2.28604	2.39574	2.33356	0.0414584
A016146_01	hydrolase, alpha/beta fold family	At5g41900	2.44969	2.48507	2.056	2.33025	0.182835
A022482_01	expressed protein	At3g50800	2.37206	2.36048	2.25443	2.32899	0.0497053
A007385_01	PTR2 family peptide transporter -related	At2g40460	2.3591	2.43101	2.1906	2.3269	0.0908724
A019864_01	GCN5-related N-acetyltransferase (GNAT) family	At2g32030	2.14646	2.40345	2.41685	2.32225	0.117196
A002215_01	expressed protein	At1g79760	2.42021	2.16055	2.36594	2.31557	0.103343
A021928_01	expressed protein	At2g26190	2.37516	2.3912	2.17447	2.31361	0.0927582
A002525_01	calcium-binding EF-hand family protein	At1g76650	2.05866	2.01783	2.85987	2.31212	0.365163
A021722_01	xyloglucan endotransglycosylase, putative	At1g65310	2.28828	2.38453	2.25739	2.31007	0.0496438
A025106_01	GDSL-motif lipase/hydrolase protein	At5g40990	2.20394	2.26591	2.45471	2.30819	0.0976833
A019439_01	C2H2-type zinc finger protein -related	At2g37430	2.1525	1.9531	2.8037	2.3031	0.333732
A021414_01	auxin-induced (indole-3-acetic acid induced) protein, putative	At5g18050	2.40967	2.21352	2.28079	2.30133	0.0722309
A023989_01	hypothetical protein	At1g52270	2.12207	2.16881	2.60249	2.29779	0.203136
A003710_01	expressed protein	At1g69840	2.11536	2.45818	2.31636	2.29663	0.120846
A000716_01	disease resistance protein (TIR-NBS-LRR class), putative	At1g56510	2.39567	2.45365	2.03355	2.29429	0.17383
A016387_01	oleosin3 Oleo3	At5g51210	2.06552	2.59402	2.21697	2.29217	0.201233
A014172_01	expressed protein	At4g18920	2.28758	2.16266	2.42163	2.29062	0.0873389
A025018_01	cytochrome P450 family	At4g15380	2.46944	2.18636	2.21581	2.29054	0.119268
A013872_01	proline-rich protein family	At4g38770	2.27473	2.45576	2.13287	2.28779	0.111986
A000806_01	AP2 domain transcription factor, putative	At1g74930	2.2219	2.45468	2.17667	2.28442	0.113509
A022652_01	expressed protein	At5g01730	2.20137	2.23877	2.40855	2.2829	0.083772
A023775_01	family II extracellular lipase 5 (EXL5)	At1g75920	2.49428	1.92239	2.4279	2.28152	0.239422
A026001_01	glycosyl hydrolase family 1, beta-glucosidase	At1g66270	2.30967	2.2555	2.2784	2.28119	0.0189871
A017864_01	expressed protein	At5g62630	2.12244	2.37562	2.31681	2.27162	0.0994542
A016290_01	cytochrome P450, putative	At5g57220	2.32041	2.19212	2.30161	2.27138	0.0528409
A008781_01	glycosyl hydrolase family 9	At2g32990	2.31914	2.19074	2.30167	2.27052	0.0531827
A024015_01	TCP family transcription factor, putative	At1g68800	1.68761	2.38453	2.73385	2.26866	0.38737
A020453_01	protease inhibitor/seed storage/lipid transfer protein (LTP) family	At5g46900	2.08997	2.4264	2.28389	2.26675	0.117858
A014446_01	expressed protein	At4g22214	2.29769	2.1215	2.35516	2.25811	0.0910753
A014766_01	protease inhibitor/seed storage/lipid transfer protein (LTP) family	At4g22470	2.39288	2.18232	2.19748	2.25756	0.0902118
A020805_01	expansin, putative (EXP4)	At2g39700	2.08526	2.3622	2.32259	2.25669	0.114282
A017038_01	glycosyl hydrolase family 1, myrosinase precursor	At5g26000	2.41063	2.25027	2.10542	2.25544	0.103458
A023184_01	ferric-chelate reductase, putative	At1g23020	2.22899	2.34683	2.18722	2.25435	0.0616558
A013596_01	protein kinase, putative	At4g17660	2.5365	2.25968	1.96175	2.25264	0.193927
A012774_01	expressed protein	At3g15950	2.34647	2.14432	2.25983	2.25021	0.0705909
A001525_01	cytochrome P450 family	At1g73340	2.12318	2.31224	2.31114	2.24885	0.0837816
A014121_01	cytochrome p450, putative	At4g00360	2.35729	2.20188	2.18098	2.24672	0.0737151
A024325_01	embryo-specific protein 1 (ATS1)/caleosin CLO1	At4g26740	2.85349	1.83932	2.03116	2.24132	0.408114
A025703_01	acyl-[acyl-carrier-protein] desaturase (stearoyl-ACP desaturase), putative	At3g02620	2.30086	1.98623	2.4366	2.24123	0.169997
A006278_01	protein phosphatase 2C (PP2C), putative	At2g30020	2.15748	2.32219	2.23857	2.23941	0.0551831
A022269_01	zinc finger (C3HC4-type RING finger) protein family	At5g10380	2.04185	2.24426	2.42861	2.23824	0.130924
A018245_01	FAD-linked oxidoreductase family	At5g11540	2.20173	2.24747	2.26159	2.23693	0.0234669
A020279_01	expressed protein	At4g27840	2.15956	2.19973	2.34722	2.2355	0.074478
A016850_01	ABC transporter family protein	At5g13580	2.34488	1.93847	2.41066	2.23134	0.195246
A019734_01	MYB96 transcription factor-related protein	At5g62470	2.20533	2.19008	2.29456	2.22999	0.043048
A021777_01	germin-like protein, putative	At3g04180	2.29984	2.2461	2.14057	2.22884	0.0588464
A002685_01	protein kinase family	At1g51620	2.09422	2.20215	2.38967	2.22868	0.10733
A019762_01	auxin-responsive protein IAA19 (Indoleacetic acid-induced protein 19)	At3g15540	2.20949	2.17475	2.29603	2.22676	0.0461847
A012214_01	light-harvesting chlorophyll a/b binding protein	At3g61470	2.00511	2.03816	2.63142	2.2249	0.271017
A014288_01	dehydrin protein family	At4g39130	2.10008	2.49046	2.07641	2.22232	0.17876
A022294_01	disease resistance protein (TIR-NBS-LRR class), putative	At4g19530	2.26263	2.25126	2.15035	2.22142	0.0473776
A007050_01	bHLH protein	At2g22760	1.94918	1.99109	2.72181	2.22069	0.334079
A015249_01	copper chaperone (CCH)-related	At4g35060	2.09956	2.16157	2.39699	2.21937	0.118414
A017126_01	bHLH protein family	At5g46690	2.28935	1.91801	2.45037	2.21924	0.200823
A010769_01	cytochrome P450 family	At3g28740	2.18148	2.15845	2.31527	2.2184	0.0645802
A005076_01	reverse transcriptase (RNA-dependent DNA polymerase) family protein	At1g23990	2.2586	1.88186	2.51132	2.21726	0.223601
A021412_01	auxin-induced (indole-3-acetic acid induced) protein, putative	At5g18030	2.23987	2.07237	2.33401	2.21542	0.0953629
A019358_01	peptide transporter - like protein	At5g13400	2.30186	2.19525	2.14678	2.21463	0.05815
A018390_01	expressed protein	At5g22520	2.42544	1.64784	2.55799	2.21042	0.375054
A024143_01	CHP-rich zinc finger protein, putative	At2g02610	2.11957	2.40923	2.10091	2.2099	0.132883
A023633_01	late embryogenesis abundant (LEA) protein (LEA_4)	At2g42560	2.2338	1.87015	2.52469	2.20955	0.226265
A007977_01	histone H1	At2g18050	2.08981	2.1513	2.38249	2.20787	0.116418
A021681_01	fatty acid desaturase family protein	At1g06120	2.1397	2.23732	2.24466	2.20722	0.0450182
A010171_01	disease resistance response protein-related	At3g55230	2.18881	2.11997	2.31032	2.20637	0.0693024
A023758_01	4-coumarate:CoA ligase 1 (4CL1) family	At1g20510	2.11458	1.92892	2.5718	2.2051	0.244464
A022559_01	ankyrin repeat protein family	At4g03460	2.42614	2.172	2.01122	2.20312	0.148681
A019745_01	nodulin MtN3 family protein	At5g13170	2.00439	2.42007	2.18305	2.2025	0.145046
A019748_01	aromatic rich glyco protein -related	At1g70370	2.38358	2.08294	2.13857	2.2017	0.121257
A016402_01	sulfate transporter	At5g10180	2.48347	2.18465	1.92116	2.19643	0.191361
A014021_01	patatin, putative	At4g37050	1.72826	2.80068	2.05969	2.19621	0.402977
A008818_01	calmodulin-related protein 3, touch-induced (TCH3)	At2g41100	2.14274	2.24926	2.19652	2.19617	0.0356258
A003716_01	expressed protein	At1g28400	2.33769	2.4423	1.78899	2.18966	0.267113
A000104_01	glucose-methanol-choline (GMC) oxidoreductase family	At1g12570	2.27375	2.04743	2.24707	2.18941	0.0946596
A006746_01	expressed protein	At2g21820	2.17919	2.07368	2.31171	2.18819	0.0823429
A021452_01	dehydrodolichyl diphosphate synthase [DEDOL-PP synthase], putative	At5g58780	2.80519	1.95696	1.7991	2.18708	0.412071
A022878_01	FAD-linked oxidoreductase family	At5g44410	2.20913	2.05962	2.28896	2.1859	0.0841889
A016238_01	O-methyltransferase 1	At5g54160	2.14925	2.189	2.21421	2.18415	0.0232687
A024038_01	isoflavone reductase, putative	At1g75280	1.81844	2.6628	2.05221	2.17782	0.323324
A025408_01	serine carboxypeptidase -related	At2g22920	2.19967	2.11654	2.20946	2.17522	0.0391244
A020017_01	proline-rich protein family	At5g09530	2.18475	2.37002	1.96663	2.1738	0.138112
A002103_01	ERD4 protein	At1g30360	2.17437	2.31904	2.02792	2.17378	0.0972369
A010646_01	MSD1-like superoxide dismutase (Mn)	At3g56350	1.92073	2.04101	2.55193	2.17122	0.253806
A019825_01	serine carboxypeptidase (SCPL19)	At5g09640	2.1073	1.82252	2.58283	2.17088	0.274632
A015367_01	expressed protein	At4g01140	2.04606	2.29258	2.16789	2.16884	0.0824911
A012863_01	expressed protein	At4g11020	2.08271	2.79031	1.62954	2.16752	0.415194
A008039_01	photosystem II reaction center 6.1KD protein	At2g30570	1.89969	1.7014	2.89417	2.16508	0.486054
A005177_01	auxin-responsive protein IAA19 (Indoleacetic acid-induced protein 19)	At3g15540	1.93773	2.24076	2.31524	2.16458	0.151232
A014588_01	cytokinin oxidase family	At4g29740	2.11357	2.07861	2.29649	2.16289	0.0890667
A001765_01	expressed protein	At1g74450	2.13551	2.14256	2.2103	2.16279	0.0316731
A001233_01	long-chain-fatty-acid--CoA ligase (acyl-CoA synthetase), putative	At1g64400	2.66405	1.85305	1.97022	2.16244	0.334405
A020450_01	protease inhibitor/seed storage/lipid transfer protein (LTP) family	At5g64080	2.67261	1.91806	1.89142	2.1607	0.341276
A006147_01	protein kinase -related	At2g33580	2.04734	2.50488	1.92705	2.15976	0.230084
A022193_01	exocyst subunit EXO70 family	At3g55150	2.40594	2.24431	1.80728	2.15251	0.230154
A011116_01	expansin, putative (EXP5)	At3g29030	2.05564	2.12382	2.2752	2.15155	0.0824329
A012141_01	light-harvesting chlorophyll a/b binding protein	At3g54890	2.0739	2.15782	2.21946	2.15039	0.0509936
A022736_01	pentatricopeptide (PPR) repeat-containing protein	At3g16710	2.28163	2.0732	2.09301	2.14928	0.0882331
A019895_01	nodulin MtN21 family protein	At1g44800	2.08874	2.27173	2.08195	2.14747	0.0828344
A018690_01	hypothetical protein	At5g06470	2.38645	2.14627	1.90576	2.14616	0.160266
A019722_01	cytochrome P450 family	At5g23190	2.253	2.35664	1.82471	2.14479	0.213383
A021435_01	auxin-induced (indole-3-acetic acid induced) protein, putative	At5g18080	2.13573	2.02674	2.26849	2.14365	0.083226
A022453_01	V-ATPase G-subunit like protein	At4g25950	1.90716	1.78903	2.7338	2.14333	0.393647
A021012_01	hypothetical protein	At2g41470	2.04629	2.12564	2.24915	2.14036	0.072526
A024504_01	glycosyl hydrolase family 32	At3g13790	2.3905	2.10028	1.92935	2.14005	0.166971
A005176_01	12S seed storage protein CRC (cruciferin C)	At4g28520	2.26032	2.14885	2.00903	2.1394	0.0869098
A024249_01	CCCH-type zinc finger protein -related	At2g40140	2.19544	2.17978	2.04266	2.13929	0.0644233
A018470_01	expressed protein	At5g64770	2.24735	1.82902	2.32587	2.13408	0.203372
A022324_01	expressed protein	At4g21930	1.89387	2.29324	2.20187	2.12966	0.157196
A003334_01	DREB subfamily A-4 of ERF/AP2 transcription factor family	At1g33760	2.23841	1.67633	2.46865	2.1278	0.300976
A021917_01	glycosyltransferase family	At4g27560	2.14095	2.14619	2.09172	2.12629	0.0230429
A005042_01	monooxygenase 1 (MO1), putative	At4g15760	1.74824	2.10074	2.52713	2.12537	0.26784
A019485_01	starch phosphorylase, putative	At3g46970	2.25039	2.10216	2.02224	2.12493	0.0836384
A021470_01	invertase/pectin methylesterase inhibitor - related	At5g46960	2.0919	2.15885	2.11959	2.12345	0.0236058
A008695_01	cytochrome P450, putative	At2g25160	2.1343	2.05578	2.17879	2.12296	0.0447849
A014814_01	expressed integral membrane protein common family	At4g20390	2.12508	2.0672	2.17425	2.12218	0.0366533
A024053_01	disease resistance protein family	At3g05370	2.49054	2.1829	1.69218	2.12187	0.286465
A002286_01	expressed protein	At1g17380	2.12183	2.00016	2.21817	2.11339	0.0754836
A025685_01	glycosyl hydrolase family 1	At1g66280	2.2331	2.08365	2.02029	2.11234	0.0805
A012284_01	protease inhibitor/seed storage/lipid transfer protein (LTP) family	At3g22570	1.86288	2.33191	2.13143	2.10874	0.163906
A022783_01	ethylene responsive element binding protein I, putative (ERF1/EREBP-I)	At3g23220	2.13771	1.99692	2.18601	2.10688	0.0733062
A006957_01	leucine rich repeat protein family	At2g25470	2.41816	2.11739	1.76709	2.10088	0.222528
A025081_01	ammonium transporter	At3g24300	2.02322	2.12753	2.1478	2.09952	0.050866
A022532_01	transporter protein -related	At3g45690	2.22568	2.02746	2.04372	2.09896	0.0844816
A001096_01	protein phosphatase 2C (PP2C), putative	At1g07160	2.54011	1.97963	1.77339	2.09771	0.294932
A017911_01	exostosin family	At5g62220	2.19719	1.89508	2.19276	2.09501	0.133288
A000339_01	protein kinase family	At1g54820	2.08206	2.14757	2.05106	2.09356	0.0360067
A003591_01	oxidoreductase, 2OG-Fe(II) oxygenase family	At1g52800	2.01345	2.27731	1.98358	2.09145	0.12391
A020856_01	EST, Moderately similar to T06010 hypothetical protein T25K17.70 - Arabidopsis thaliana		2.29458	1.66576	2.31383	2.09139	0.283753
A024560_01	AP2 domain transcription factor, putative	At5g61600	1.85579	1.96334	2.45459	2.09124	0.242232
A010878_01	steroid 22-alpha-hydroxylase (CYP90B1) (DWF4)	At3g50660	2.1075	2.20026	1.9587	2.08882	0.086746
A000909_01	S-locus protein kinase, putative	At1g11410	2.25063	2.32183	1.68734	2.0866	0.266171
A007839_01	putative myb-related transcription factor	At2g43270	1.93457	2.67434	1.64208	2.08367	0.393785
A017416_01	polygalacturonase, putative	At5g14650	1.66518	2.04865	2.53514	2.08299	0.301435
A011277_01	serine C-palmitoyltransferase, putative	At3g48790	2.16195	1.90602	2.18028	2.08275	0.117818
A012491_01	hypothetical protein	At3g63360	2.25499	2.2546	1.73628	2.08196	0.230454
A000928_01	cinnamoyl-CoA reductase (CCR)	At1g80820	2.20415	1.94121	2.10047	2.08194	0.0938196
A015430_01	glycosyltransferase family	At4g27560	2.00705	2.09248	2.1449	2.08148	0.0496167
A013736_01	photosystem I subunit PSI-E - like protein	At4g28750	2.08986	1.90928	2.2366	2.07858	0.112865
A003869_01	GTP-binding protein SAR1, putative	At1g09180	2.46826	1.88795	1.87858	2.07826	0.259997
A008852_01	CHP-rich zinc finger protein, putative	At2g44370	2.0017	2.13179	2.09956	2.07769	0.0506551
A008022_01	expressed protein	At2g26190	2.04929	2.29957	1.88345	2.07744	0.148089
A013519_01	arginase -related	At4g08870	2.09843	2.05391	2.07873	2.07702	0.0154084
A014700_01	serine carboxypeptidase -related	At4g12910	2.05833	2.09233	2.0779	2.07619	0.0119036
A025827_01	photosystem II oxygen-evolving complex 33 (OEC33)	At3g50820	2.08115	1.98838	2.15832	2.07595	0.0583818
A012836_01	cytochrome p450 family	At3g52970	2.01629	1.81544	2.39452	2.07542	0.212732
A020569_01	bZIP family transcription factor	At4g37730	1.79853	2.16572	2.25992	2.07472	0.184128
A025668_01	hypothetical protein	At1g35350	2.08392	1.96805	2.17033	2.0741	0.0707
A013836_01	expressed protein	At4g37960	2.43888	2.15023	1.63241	2.07384	0.294285
A015255_01	glycosyl hydrolase family 1	At4g21760	2.16566	1.97621	2.07702	2.07296	0.0645013
A022583_01	transposon protein -related	At4g07840	2.14735	2.02521	2.04232	2.07163	0.0504833
A006242_01	cation efflux family protein	At2g39450	2.05484	2.18813	1.96833	2.07043	0.0784638
A024455_01	cysteine proteinase	At4g36880	2.04225	2.193	1.97415	2.0698	0.0821331
A014308_01	KI domain interacting kinase 1 -related protein	At4g11900	2.43597	2.0406	1.73225	2.0696	0.244244
A010578_01	expressed protein	At3g29575	1.88846	2.20261	2.11107	2.06738	0.119279
A005908_01	embryonic abundant protein AtEm1	At3g51810	2.0238	1.92308	2.25288	2.06658	0.124195
A007058_01	glycosyl hydrolase family 14 (beta-amylase)	At2g32290	2.08551	1.58608	2.5264	2.066	0.319943
A024150_01	RING zinc finger protein -related	At2g35000	2.02861	2.07178	2.09632	2.06557	0.0246396
A010860_01	jacalin lectin family	At3g21380	2.17953	2.04399	1.97141	2.06497	0.0763682
A020609_01	expressed protein	At2g35930	1.98365	2.15888	2.04868	2.06374	0.0634291
A001880_01	expressed protein	At1g76600	1.89423	1.95073	2.34599	2.06365	0.188226
A015047_01	expressed protein	At4g24380	2.05568	1.90128	2.23299	2.06332	0.113112
A009525_01	plasma membrane intrinsic protein 2A	At3g53420	1.94081	2.07028	2.17849	2.06319	0.0815909
A013287_01	expressed protein	At4g22990	2.21383	2.0153	1.95109	2.06007	0.102506
A013565_01	expressed protein	At4g15975	1.9201	1.90858	2.34708	2.05859	0.192328
A018186_01	malate synthase, putative	At5g03860	2.01866	1.99457	2.16185	2.05836	0.068992
A021217_01	plant defensin protein, putative (PDF1.1)	At1g75830	1.8988	2.18228	2.09167	2.05759	0.105855
A018665_01	hypothetical protein	At5g35475	2.09848	2.11377	1.96051	2.05759	0.0647171
A004857_01	laccase (diphenol oxidase) family	At1g18140	2.02694	2.01666	2.12368	2.05576	0.0452818
A025665_01	terpene synthase/cyclase family	At1g66020	2.1406	2.32241	1.70312	2.05538	0.234839
A016204_01	GDSL-motif lipase/hydrolase protein	At5g55050	1.98355	1.95062	2.22908	2.05442	0.116444
A018479_01	No apical meristem (NAM) protein family	At5g46590	2.09769	2.09898	1.96355	2.05341	0.0599033
A016256_01	MutT/nudix family protein	At5g47240	1.94413	1.99516	2.21787	2.05238	0.110324
A008742_01	RD20 protein	At2g33380	2.10749	1.95951	2.0891	2.05203	0.0616822
A012734_01	expressed protein	At3g59080	2.11785	2.04458	1.98924	2.05056	0.0448638
A002347_01	expressed integral membrane protein common family	At1g03700	2.00168	2.09804	2.04928	2.04967	0.0322513
A013754_01	expressed protein	At4g02360	2.03564	2.05394	2.05904	2.04954	0.00926711
A010711_01	dehydration-induced protein-related	At3g56080	2.10914	2.13612	1.89825	2.04784	0.0997251
A021042_01	glycosyl hydrolase family 14 (beta-amylase)	At4g17090	2.08229	2.12812	1.92928	2.04656	0.0781873
A011496_01	protein phosphatase 2C (PP2C), putative	At3g05640	2.00159	2.04436	2.08781	2.04459	0.0288167
A014039_01	auxin-responsive protein, putative	At4g14550	1.88657	2.04192	2.20445	2.04431	0.106755
A000155_01	transducin / WD-40 repeat protein family	At1g24130	1.91625	2.11088	2.1027	2.04328	0.0846827
A012918_01	hypothetical protein	At4g35170	1.99789	1.79449	2.33422	2.0422	0.19468
A002131_01	disease resistance response protein-related/ dirigent protein-related	At1g65870	2.05822	1.99418	2.06929	2.04056	0.0309229
A025609_01	leucine rich repeat protein family	At1g33600	1.97467	1.96282	2.18232	2.03994	0.0949211
A017733_01	pectinesterase, putative	At5g04970	2.19058	1.83755	2.08859	2.03891	0.134239
A017509_01	photoassimilate-responsive protein PAR-related protein	At5g52390	1.79821	2.15494	2.16184	2.03833	0.16008
A020070_01	Ras-related GTP-binding protein (Rab7)	At1g22740	1.96794	2.13939	2.00595	2.03776	0.0677524
A017997_01	flavin-containing monooxygenase (FMO) family	At5g43890	2.41987	1.99525	1.69363	2.03625	0.255746
A014698_01	proline-rich protein family	At4g18570	2.01565	2.02313	2.06451	2.03443	0.0200542
A021044_01	polysaccharide lyase family 1 (pectate lyase)	At4g24780	2.00521	2.11852	1.97196	2.0319	0.0577471
A020052_01	arabinogalactan-protein family	At4g16980	1.82403	2.02817	2.2412	2.03114	0.140042
A024470_01	photosystem II 5 KD protein	At1g51400	2.16692	1.86937	2.05108	2.02912	0.106503
A006368_01	expressed protein	At2g34510	2.12357	2.04199	1.92	2.02852	0.0723444
A024205_01	expressed protein	At3g25130	1.74331	2.23199	2.10816	2.02782	0.189673
A013289_01	hypothetical protein	At4g23020	1.87798	2.22307	1.98037	2.02714	0.130621
A018632_01	expressed protein	At5g52590	1.93755	2.21576	1.92789	2.02707	0.125798
A000552_01	cytochrome P450, putative	At1g11600	1.99397	2.08617	1.99459	2.02491	0.040842
A014702_01	expressed protein	At4g33050	2.00933	2.09552	1.96306	2.02264	0.048588
A014744_01	myo-inositol-1-phosphate synthase	At4g39800	2.10392	2.14955	1.81062	2.02136	0.140495
A008623_01	jacalin lectin family	At2g33070	2.14083	1.89675	2.02571	2.0211	0.0828958
A020008_01	esterase/lipase/thioesterase family	At2g39420	2.16284	1.83198	2.0663	2.02037	0.125594
A009857_01	glycine-rich protein	At3g04640	1.96029	2.03093	2.06677	2.01933	0.0393593
A015465_01	myb DNA-binding protein (AtMYB73)	At4g37260	1.89859	1.87742	2.28167	2.01923	0.174964
A017998_01	expressed protein	At5g44680	2.04909	1.90851	2.09676	2.01812	0.0730736
A010347_01	heat shock transcription factor family	At3g24520	1.87035	2.19983	1.97833	2.01617	0.122439
A021570_01	hypothetical protein	At1g74760	2.25041	1.98832	1.8075	2.01541	0.156667
A022037_01	major latex protein (MLP)-related	At4g23680	1.90003	1.944	2.20101	2.01502	0.123997
A019989_01	expressed protein	At3g59340	2.08709	1.98893	1.96371	2.01324	0.0492322
A001936_01	cysteine proteinase XCP2	At1g20850	2.02942	1.96555	2.04332	2.01276	0.0314771
A024255_01	very-long-chain fatty acid condensing enzyme (CUT1), putative	At2g16280	1.83186	1.9463	2.24789	2.00868	0.159471
A006155_01	proline-rich protein family	At2g21140	2.04698	2.20054	1.77614	2.00789	0.1545
A008748_01	DNA binding protein -related	At2g41870	1.98799	2.11022	1.92039	2.0062	0.0693456
A011450_01	expressed protein	At3g01680	2.04513	2.07494	1.89475	2.00494	0.0734611
A017536_01	expressed protein	At5g01100	2.00952	2.13503	1.86387	2.0028	0.0926262
A016588_01	expressed protein	At5g01360	2.17979	1.9067	1.92023	2.00224	0.118365
A012200_01	expressed protein	At3g10940	1.97017	2.02584	2.00796	2.00132	0.0207684
A019082_01	expressed protein	At5g15190	1.81385	2.15108	2.0383	2.00108	0.124816
A005741_01	photosystem II type I chlorophyll a /b binding protein	At2g34420	1.90315	2.02726	2.0723	2.0009	0.0651711
