# Supplementary material for: SCARECROW-LIKE15 interacts with HISTONE DEACETYLASE19 and is essential for repressing the seed maturation programme
Source: Nat Commun. 2015 Jul 1;6:7243. doi: 10.1038/ncomms8243 (PMC4507008; doi:10.1038/ncomms8243)
Supplement: Supplementary Data 2 — Genes down-regulated in the scl15-1 mutant seedlings [file ncomms8243-s3.xls]

## Sheet: Xiang At mutant scl15_Filtered 
Supplementary Data 2. Genes down-regulated in the scl15-1 mutant seedlings
Genes that are more than 2 fold down-regulated in scl15-1 mutant compared to wild-type Col-0.
Fold change is expressed as the Col-0 vs scl15-1 ratio.
False discovery rate (FDR) multiple testing was used with a cutoff of 0.05 to determine differentially expressed genes
in scl15-1 seedlings relative to wild type. Results represent the mean (±SD) of three biological replicates.
Gene assignments of elements are according to TAIR database.
Oligo ID	Proteins	AGI codes	R1	R2	R3	Fold change	S.D.
A016992_01	DNA-binding protein family	At1g58025	0.017621	0.016965	0.030082	49.6459	14.2481
A003062_01	xyloglucan endotransglycosylase, putative	At4g28850	0.035439	0.032825	0.03524	29.0196	1.25389
A014035_01	expressed protein	At2g44080	0.040049	0.036846	0.057004	23.2173	5.03286
A007654_01	peroxidase, putative	At5g19890	0.054287	0.048156	0.053426	19.3013	1.27698
A019437_01	peroxidase, putative	At5g19890	0.072083	0.032163	0.086439	18.8445	10.6687
A005398_01	AP2 domain transcription factor RAP2.6	At1g43160	0.081967	0.066451	0.074867	13.5352	1.43266
A002688_01	NAM / CUC2 - like protein	At5g39610	0.073442	0.067914	0.095815	12.9258	2.22567
A016324_01	RNA polymerase II -related	At1g53690	0.066056	0.083306	0.093046	12.63	2.2616
A024010_01	germin-like protein, putative	At3g05950	0.076925	0.082948	0.081338	12.4499	0.490814
A012101_01	peroxidase, putative	At1g49570	0.082479	0.070442	0.099021	12.1397	2.04865
A001170_01	CHP-rich zinc finger protein, putative	At5g40590	0.088662	0.079138	0.081539	12.0597	0.701387
A018571_01	pathogenesis-related protein 1 (PR-1)	At2g14610	0.095976	0.086987	0.077519	11.6051	1.24399
A022124_01	transducin / WD-40 repeat protein family	At5g23730	0.085101	0.077482	0.110342	11.2399	1.97201
A019709_01	late embryogenesis abundant M10 protein	At2g41280	0.098226	0.082345	0.094241	10.9786	1.03201
A006217_01	hypothetical protein	At5g03090	0.086558	0.093304	0.106065	10.5663	1.07044
A021343_01	expressed protein	At5g39520	0.092065	0.088796	0.120128	10.1494	1.59302
A016971_01	expressed protein	At3g21520	0.172578	0.088753	0.094023	9.23247	2.99408
A011052_01	bHLH protein family	At1g73830	0.118341	0.121953	0.094315	9.08427	1.321
A000498_01	oxysterol-binding protein-related	At5g57240	0.107757	0.11287	0.115888	8.92297	0.330131
A021925_01	two-component phosphorelay mediator -related	At3g21510	0.110688	0.113149	0.118901	8.76089	0.319071
A012034_01	germin-like protein, putative	At5g38940	0.111518	0.114749	0.119412	8.6854	0.297479
A021397_01	expressed protein	At1g08630	0.123752	0.122707	0.117014	8.25872	0.251148
A021978_01	AP2 domain transcription factor RAP2.3	At3g16770	0.117747	0.118109	0.141011	8.01706	0.80154
A010736_01	glutathione transferase, putative	At2g29470	0.314844	0.127534	0.082342	7.72056	4.48536
A008854_01	peroxidase	At3g49110	0.104917	0.136763	0.182963	7.43628	2.03573
A012183_01	zinc finger (C3HC4-type RING finger) protein family	At3g43180	0.137758	0.137382	0.141614	7.19984	0.120264
A009499_01	copper-binding protein family	At1g29100	0.142801	0.138918	0.14127	7.0933	0.0986887
A002375_01	expressed protein	At1g67860	0.144087	0.130895	0.152728	7.04252	0.553197
A004612_01	expressed protein	At3g59900	0.134924	0.144159	0.153041	6.96085	0.439186
A012585_01	sulfotransferase family	At1g13430	0.143219	0.157161	0.143399	6.77292	0.355115
A002421_01	No apical meristem (NAM) protein family	At3g15500	0.143687	0.159397	0.155163	6.55935	0.357015
A020350_01	(bHLH088) putative bHLH transcription factor	At5g67060	0.133468	0.151351	0.185154	6.50017	1.04986
A016299_01	WRKY family transcription factor	At3g01970	0.142666	0.144339	0.186094	6.43705	0.921843
A009836_01	bHLH protein	At2g43140	0.147488	0.140853	0.186321	6.41563	0.922006
A006922_01	transferase family	At5g01210	0.156763	0.14766	0.166563	6.38504	0.384325
A016434_01	myb family transcription factor	At1g68320	0.154428	0.163993	0.154927	6.34266	0.212294
A000388_01	protein kinase family	At3g14370	0.149032	0.151728	0.179836	6.28711	0.631976
A011137_01	carbonic anhydrase -related	At1g23730	0.163659	0.153686	0.166485	6.20786	0.264008
A000402_01	MYB transcription factor (Atmyb2)	At2g47190	0.159122	0.170347	0.163293	6.09294	0.208793
A006441_01	glutaredoxin protein family	At4g15700	0.151095	0.173241	0.177052	6.01291	0.528
A021335_01	glycosyl hydrolase family 1, beta-glucosidase	At3g60140	0.147733	0.152123	0.232221	5.88295	1.36895
A011198_01	flowering signals mediating protein FT	At1g65480	0.171859	0.183144	0.157394	5.87746	0.449537
A019472_01	pathogenesis-related protein, putative	At2g14580	0.251544	0.142571	0.156357	5.79504	1.60586
A007921_01	floral homeodomain transcription factor (AGL5)	At2g42830	0.209571	0.138768	0.185567	5.78894	1.26565
A006849_01	peroxidase, putative	At3g49960	0.168964	0.175099	0.175102	5.78014	0.119751
A005152_01	expressed protein	At3g61320	0.187178	0.164427	0.183773	5.62191	0.401276
A010927_01	expressed protein	At2g42610	0.153125	0.198174	0.19201	5.59491	0.814375
A007965_01	ubiquitin-conjugating enzyme 17 (UBC17)	At4g36410	0.171743	0.171342	0.197289	5.57588	0.439278
A014936_01	expressed protein	At2g48090	0.180291	0.138292	0.253433	5.57449	1.64281
A007437_01	AP2 domain transcription factor family	At5g13330	0.190293	0.172246	0.183744	5.50102	0.279947
A017311_01	expressed protein	At1g19530	0.17143	0.172605	0.206675	5.48846	0.563218
A020285_01	expressed protein	At5g42530	0.185182	0.196328	0.17729	5.37803	0.274146
A020779_01	peroxidase, putative	At3g49960	0.168823	0.193077	0.200553	5.36295	0.494838
A020010_01	expressed protein	At5g22310	0.179214	0.208963	0.192395	5.1877	0.397286
A018553_01	cytochrome P450 family	At2g42850	0.187761	0.200636	0.192456	5.16869	0.172513
A008295_01	hypothetical protein	At3g15440	0.206422	0.198643	0.182148	5.12288	0.331817
A009119_01	ubiquitin-conjugating enzyme, putative	At2g16740	0.183866	0.19002	0.216599	5.10606	0.432743
A020419_01	UDP-glycosyltransferase family	At5g49690	0.235755	0.189203	0.180876	5.01856	0.683696
A018471_01	hydrolase, alpha/beta fold family	At5g17780	0.211372	0.227574	0.170652	4.99502	0.767693
A017043_01	bZIP transcription factor ATB2, putative	At1g75390	0.200921	0.206786	0.197108	4.96212	0.119427
A002437_01	expressed protein	At4g35720	0.192138	0.212536	0.219592	4.82119	0.34053
A022390_01	lipase (class 3) family	At2g05260	0.216626	0.211266	0.198527	4.79557	0.21721
A008303_01	glutaredoxin protein family	At4g15660	0.201942	0.217777	0.227495	4.64649	0.282104
A021331_01	expressed protein	At1g53890	0.208858	0.209444	0.228767	4.64458	0.236799
A002119_01	expressed protein	At4g14020	0.248302	0.179528	0.231587	4.63852	0.819815
A013535_01	MADS-box protein	At3g58780	0.191636	0.242049	0.22183	4.61919	0.551888
A009260_01	expressed protein	At4g32460	0.210236	0.215961	0.224483	4.6139	0.15162
A013704_01	expressed protein	At2g32870	0.228057	0.218794	0.212084	4.55683	0.165546
A007353_01	expressed protein	At1g53480	0.235645	0.249407	0.18573	4.54578	0.735437
A002112_01	peroxidase, putative	At1g05250	0.172236	0.410365	0.193623	4.46917	1.78901
A004625_01	glutathione transferase, putative	At2g29460	0.209073	0.228985	0.235395	4.4661	0.280828
A007455_01	glycosyl hydrolase family 9	At2g44570	0.20357	0.248199	0.228516	4.43913	0.44501
A006911_01	short-chain dehydrogenase/reductase family protein	At4g03140	0.218217	0.225978	0.234207	4.42584	0.156435
A013461_01	glyoxalase family protein (lactoylglutathione lyase family protein)	At1g80160	0.193819	0.207077	0.308439	4.41024	1.025
A000827_01	AP2 domain transcription factor, putative	At1g36060	0.225233	0.223407	0.235277	4.38876	0.12127
A002839_01	AP2 domain transcription factor, putative (DREB2)	At2g38340	0.224834	0.265952	0.201866	4.38719	0.59915
A023437_01	nodulin MtN21 family protein	At1g68170	0.176119	0.290446	0.247586	4.38665	1.15735
A003737_01	cytochrome P450 family	At5g67310	0.22433	0.199879	0.271177	4.38279	0.660892
A019010_01	expressed protein	At5g44580	0.229529	0.224698	0.236905	4.34276	0.115297
A019724_01	protochlorophyllide reductase A (PCR A/POR A)	At5g54190	0.235317	0.242976	0.242235	4.16448	0.0739723
A005183_01	expressed protein	At5g44780	0.242631	0.231668	0.248241	4.15545	0.147061
A018709_01	hypothetical protein	At1g53130	0.260691	0.201209	0.280676	4.12291	0.746164
A002433_01	germin-like protein (AtGER2)	At5g39190	0.23715	0.222063	0.278972	4.10152	0.470033
A018345_01	cytochrome P450 71B23	At3g26210	0.23059	0.247156	0.25579	4.0974	0.218205
A022727_01	bZIP protein	At1g53490	0.229161	0.22983	0.29015	4.05376	0.525947
A003120_01	AP2 domain transcription factor, putative	At3g25730	0.232161	0.284332	0.241472	3.98855	0.416716
A011352_01	auxin-induced (indole-3-acetic acid induced) protein family	At4g34770	0.242492	0.241665	0.271605	3.98121	0.259376
A022512_01	MADS-box protein	At1g17310	0.245547	0.249811	0.26217	3.9633	0.133617
A000311_01	hypothetical protein	At4g00670	0.240752	0.25131	0.268956	3.95029	0.219215
A014370_01	No apical meristem (NAM) protein family	At1g52890	0.237194	0.271329	0.25664	3.93268	0.267041
A001495_01	expressed protein	At2g25510	0.257706	0.264383	0.262852	3.8224	0.0514141
A021056_01	formate dehydrogenase (FDH)	At5g14780	0.256298	0.257995	0.271342	3.82105	0.118184
A016210_01	bHLH protein	At4g34530	0.2561	0.261598	0.272219	3.8003	0.117217
A015005_01	expressed protein	At4g02270	0.255581	0.256983	0.280799	3.78841	0.197001
A014006_01	auxin-induced (indole-3-acetic acid induced) protein family	At2g37030	0.313585	0.249502	0.242842	3.77161	0.507597
A006326_01	auxin-induced (indole-3-acetic acid induced) protein family	At4g34810	0.253673	0.266275	0.277585	3.7667	0.170067
A013209_01	glycosyl hydrolase family 3	At5g64570	0.318706	0.290504	0.217221	3.72786	0.773558
A016937_01	expressed protein	At2g47270	0.258591	0.256224	0.302024	3.69365	0.331867
A007795_01	protease inhibitor/seed storage/lipid transfer protein (LTP) family	At4g12480	0.279818	0.256116	0.282185	3.674	0.200162
A013804_01	No apical meristem (NAM) protein family	At3g04070	0.27805	0.289478	0.252516	3.67037	0.260799
A008873_01	germin-like protein (GLP6)	At5g39110	0.264113	0.249109	0.315036	3.65827	0.434412
A021501_01	phosphoesterase family	At3g03530	0.293404	0.261641	0.270975	3.64023	0.21139
A024060_01	ubiquitin family	At5g14360	0.280406	0.247553	0.301861	3.63953	0.368876
A018251_01	hypothetical protein	At5g49700	0.257784	0.278137	0.293609	3.62682	0.238227
A015925_01	peroxidase, putative	At5g22410	0.263891	0.272673	0.298209	3.6034	0.224979
A005159_01	jacalin lectin family	At1g60110	0.296571	0.275967	0.265367	3.58795	0.200638
A000258_01	ethylene response sensor (ERS)	At2g40940	0.29475	0.2775	0.27358	3.55052	0.139085
A005187_01	class I heat shock protein(HSP 17.4)	At3g46230	0.251695	0.287502	0.326463	3.50481	0.455546
A005396_01	hypothetical protein	At5g05430	0.267587	0.301741	0.290313	3.49859	0.216615
A015993_01	RING-H2 finger protein RHA3a -related	At1g49200	0.296498	0.274404	0.289694	3.48963	0.139651
A022105_01	phytochrome interacting factor 3 (PIF3)	At1g09530	0.290762	0.287119	0.28342	3.48348	0.0445499
A003892_01	ethylene response sensor (ERS)	At2g40940	0.305438	0.285109	0.277158	3.46316	0.171376
A020775_01	hypothetical protein	At3g50460	0.260785	0.287065	0.327498	3.45719	0.391227
A012448_01	nicotianamine synthase, putative	At1g09240	0.291075	0.303373	0.278687	3.44002	0.146043
A000153_01	xyloglucan endotransglycosylase, putative	At3g48580	0.275772	0.318098	0.289503	3.40802	0.244541
A012748_01	ADP-ribosylation factor, putative	At2g15310	0.281236	0.368418	0.255131	3.39653	0.618194
A008591_01	UDP-glucose:indole-3-acetate beta-D-glucosyltransferase (iaglu)	At4g15550	0.241099	0.352206	0.313663	3.39169	0.677547
A012888_01	17.6 kDa heat shock protein (AA 1-156)	At1g53540	0.287898	0.292255	0.305379	3.38991	0.10315
A005168_01	plant defensin protein, putative (PDF2.5)	At5g63660	0.30518	0.278635	0.304929	3.38171	0.179458
A023000_01	sucrose-phosphatase (SPP2)	At3g52340	0.296967	0.27232	0.323115	3.37813	0.288789
A011607_01	protein phosphatase - like protein	At5g02760	0.271697	0.323889	0.300947	3.36363	0.298643
A016693_01	cytochrome P450 71B22	At3g26200	0.316276	0.291476	0.287912	3.3553	0.168918
A025066_01	cytochrome P450, putative	At3g14610	0.309489	0.287005	0.300404	3.34808	0.127655
A010065_01	glutaredoxin protein family	At4g15680	0.285094	0.272183	0.350604	3.34461	0.434462
A021333_01	epoxide hydrolase (ATsEH)	At2g26740	0.305151	0.300688	0.299847	3.3126	0.0311266
A025909_01	nodulin N21 family protein	At3g30340	0.475076	0.249424	0.261568	3.31242	1.04985
A011476_01	senescence-associated protein -related	At1g19200	0.299866	0.28288	0.327841	3.30672	0.243623
A003124_01	Bet v I allergen family	At1g23130	0.299058	0.286784	0.33005	3.28687	0.233813
A021072_01	plant defensin protein, putative (PDF1.5)	At1g55010	0.270899	0.332879	0.322774	3.26455	0.372653
A021704_01	auxin-induced (indole-3-acetic acid induced) protein family	At5g10990	0.346547	0.272875	0.308864	3.26265	0.390136
A021376_01	potassium transporter, putative (HAK5/POT5)	At4g13420	0.299825	0.314208	0.310386	3.24656	0.0792924
A014266_01	translation initiation factor eIF-2B delta subunit -related	At2g44070	0.32591	0.303571	0.296183	3.24625	0.159464
A021792_01	transfactor-related protein	At5g18240	0.313767	0.333861	0.288995	3.2142	0.233688
A016644_01	glycosyl hydrolase family 35 (beta-galactosidase)	At5g56870	0.362945	0.302648	0.279194	3.21372	0.420609
A024326_01	hypothetical protein	At4g15990	0.294313	0.325588	0.320348	3.1969	0.175736
A015244_01	ethylene receptor (ERS2) -related	At1g04310	0.358454	0.324108	0.270346	3.19137	0.463775
A005214_01	germin-like protein (GLP9)	At4g14630	0.305327	0.306358	0.329722	3.19073	0.136832
A014485_01	expressed protein	At5g24570	0.292276	0.306066	0.347273	3.18942	0.279184
A015922_01	expressed protein	At5g14920	0.307363	0.295236	0.349328	3.16775	0.272549
A017110_01	expressed protein	At4g12870	0.282838	0.313263	0.36137	3.16502	0.384894
A021283_01	ethylene-insensitive 2 (EIN2)	At5g03280	0.322423	0.331347	0.299475	3.15289	0.166646
A019110_01	bHLH protein family	At5g53210	0.414896	0.326437	0.252552	3.1444	0.77784
A017232_01	leucine rich repeat protein kinase, putative	At4g20450	0.335197	0.314107	0.306538	3.14306	0.143816
A014332_01	serine/threonine kinase-related protein (fragment)	At4g11530	0.277817	0.331113	0.356852	3.14063	0.412042
A015497_01	disease resistance protein (TIR class), putative	At4g23510	0.353244	0.30454	0.304016	3.13462	0.263037
A022402_01	peroxidase, putative	At5g67400	0.309751	0.301793	0.351711	3.12839	0.250586
A019435_01	glutathione transferase, putative	At2g02380	0.345877	0.321416	0.301157	3.10765	0.214685
A007001_01	nodulin MtN3 family protein	At1g21460	0.303186	0.335306	0.33069	3.10155	0.171666
A003412_01	zinc finger protein (PMZ) -related	At3g28210	0.308699	0.302821	0.367178	3.08839	0.317582
A009177_01	glutaredoxin protein family	At2g47880	0.334937	0.335033	0.308313	3.07129	0.149101
A019856_01	xyloglucan endotransglycosylase, putative	At5g57530	0.294436	0.339408	0.349541	3.06784	0.287662
A021431_01	expressed protein	At5g06570	0.318478	0.32558	0.334697	3.06638	0.0762046
A024582_01	expressed protein	At1g23060	0.306668	0.340745	0.333116	3.06585	0.172188
A002618_01	proline-rich protein family	At3g62680	0.31557	0.323177	0.342602	3.06066	0.12836
A010954_01	nodulin MtN21 family protein	At4g30420	0.301131	0.356246	0.328966	3.0559	0.257259
A014128_01	pathogenesis-related protein, putative	At1g50060	0.309522	0.335603	0.339876	3.05092	0.156896
A023700_01	esterase/lipase/thioesterase family	At4g16690	0.358627	0.309994	0.318731	3.05057	0.231304
A015279_01	hypothetical protein	At3g17580	0.288241	0.324973	0.392495	3.03143	0.462458
A012025_01	fasciclin-like arabinogalactan-protein (FLA6)	At2g20520	0.318085	0.306916	0.372505	3.02885	0.303632
A007339_01	phototropic response protein, putative	At3g49970	0.329996	0.303364	0.366047	3.01953	0.282395
A010342_01	thioredoxin, putative	At1g59730	0.310635	0.325069	0.364589	3.01277	0.244465
A002864_01	germin-like protein, putative	At5g38960	0.34955	0.294446	0.360058	3.01145	0.335813
A018951_01	glycine-rich protein GRP20	At5g07560	0.339568	0.323308	0.338698	2.99681	0.0834121
A017208_01	branched-chain alpha keto-acid dehydrogenase -related	At1g21400	0.364754	0.327193	0.317207	2.98346	0.214935
A001451_01	glycosyl hydrolase family 9 (endo-1,4-beta-glucanase)	At1g48930	0.348872	0.332877	0.326876	2.97659	0.0993443
A000695_01	ABA-repsonsiveprotein -related	At4g01600	0.318086	0.366377	0.330645	2.96587	0.213295
A013435_01	expressed protein	At1g19900	0.468876	0.295571	0.297224	2.96017	0.716619
A001444_01	esterase/lipase/thioesterase family	At5g22460	0.308494	0.313929	0.410611	2.95413	0.450111
A019002_01	expressed protein	At3g47510	0.371325	0.284382	0.377803	2.95211	0.48923
A011797_01	pinoresinol-lariciresinol reductase, putative	At4g13660	0.332073	0.339113	0.349054	2.94171	0.0735116
A021080_01	L-asparaginase -related	At3g16150	0.318439	0.349499	0.356028	2.93678	0.178216
A011552_01	cinnamoyl-CoA reductase family	At1g76470	0.366213	0.352528	0.309469	2.93288	0.263851
A000215_01	expressed protein	At1g14880	0.452143	0.419495	0.238108	2.93176	1.1015
A023721_01	calcium-binding protein, putative	At3g07490	0.312228	0.324663	0.398913	2.92991	0.371508
A024055_01	oxidoreductase, 2OG-Fe(II) oxygenase family	At3g60290	0.318672	0.333189	0.382659	2.91754	0.272208
A008891_01	epoxide hydrolase, putative	At2g26750	0.334613	0.332668	0.363646	2.91482	0.143067
A021589_01	phytochrome kinase substrate 1 - like protein	At5g04190	0.364855	0.326241	0.341832	2.91048	0.162717
A016790_01	jacalin lectin family	At1g52060	0.348845	0.340626	0.348538	2.8905	0.0392259
A021548_01	proline-rich protein family	At1g54970	0.375007	0.345482	0.323573	2.88387	0.212138
A023692_01	auxin-induced (indole-3-acetic acid induced) protein family	At3g53250	0.332513	0.309129	0.417533	2.87911	0.434387
A011502_01	S-adenosylmethionine decarboxylase -related	At3g25570	0.329085	0.366877	0.349994	2.87388	0.157175
A012784_01	expressed protein	At4g32870	0.341186	0.342819	0.361247	2.87204	0.0902117
A015412_01	peroxidase, putative	At5g22410	0.333175	0.358809	0.358466	2.85936	0.123037
A021083_01	glutathione transferase, putative	At4g02520	0.338987	0.349216	0.362049	2.85853	0.0940552
A013095_01	oxidoreductase, 2OG-Fe(II) oxygenase family	At5g58660	0.379159	0.40495	0.290333	2.85039	0.521169
A016143_01	peroxidase, putative	At1g34510	0.318982	0.380924	0.360818	2.84388	0.262488
A021664_01	oleosin	At5g56100	0.342469	0.347001	0.366654	2.84306	0.10199
A019299_01	pectinesterase family	At1g62770	0.319092	0.369141	0.373841	2.83927	0.255716
A020354_01	expressed protein	At2g34330	0.317722	0.416834	0.337433	2.83666	0.389986
A006544_01	tumor-related protein-like	At5g45830	0.378487	0.329544	0.355067	2.83099	0.196607
A017655_01	AP2 domain protein RAP2.2	At3g14230	0.348757	0.354944	0.356831	2.82904	0.0339835
A010624_01	glutathione transferase, putative	At2g02930	0.345482	0.365858	0.350054	2.82817	0.0843054
A022030_01	xyloglucan endotransglycosylase XTR9	At4g25820	0.339751	0.35777	0.36533	2.82523	0.106294
A013253_01	cytochrome P450 family	At3g26220	0.352378	0.357036	0.354542	2.81975	0.0185246
A025763_01	peroxidase, putative	At2g24800	0.372005	0.382806	0.317444	2.81686	0.291126
A006693_01	AP2 domain transcription factor, putative	At4g39780	0.333563	0.346673	0.402125	2.78976	0.268436
A019529_01	MATE efflux protein - related	At4g23030	0.375488	0.361948	0.340552	2.78748	0.138262
A014693_01	inorganic pyrophosphatase -related	At2g46860	0.356442	0.407364	0.326162	2.77542	0.306685
A008807_01	hypothetical protein	At5g17950	0.389527	0.354535	0.343245	2.76706	0.179179
A018671_01	retroelement pol polyprotein -related	At2g04460	0.345977	0.361352	0.378895	2.76567	0.125565
A021637_01	trypsin inhibitor -related	At3g04320	0.371696	0.344903	0.374226	2.75397	0.126242
A021774_01	No apical meristem (NAM) protein family	At5g14000	0.358208	0.347292	0.386351	2.75314	0.149328
A017728_01	hypothetical protein	At1g21326	0.34626	0.353159	0.396639	2.74692	0.197521
A003611_01	auxin-induced (indole-3-acetic acid induced) protein, putative	At1g75580	0.343812	0.362777	0.388281	2.74685	0.166766
A023813_01	RNA polymerase II fifth largest subunit like protein	At4g14660	0.361933	0.37313	0.357913	2.74565	0.0589075
A022601_01	histone H2B family	At1g08170	0.391274	0.340755	0.365256	2.74274	0.189501
A004782_01	hypothetical protein	At3g20380	0.355301	0.338196	0.422673	2.71243	0.308429
A022898_01	late embryogenesis abundant (LEA) domain-containing protein	At2g03850	0.317296	0.404429	0.399102	2.70996	0.382855
A007452_01	monooxygenase family	At5g11330	0.360634	0.380631	0.36753	2.70699	0.0738233
A017312_01	expressed protein	At3g19550	0.386312	0.393652	0.33428	2.7068	0.247739
A010669_01	pathogenesis-related protein, putative	At4g25790	0.370646	0.401066	0.342823	2.70277	0.211841
A014222_01	osmotin-like protein (OSM34)	At4g11650	0.388811	0.380526	0.344452	2.70102	0.177289
A012880_01	glycosyltransferase family	At1g01390	0.491173	0.45922	0.257187	2.70059	1.03096
A023830_01	tat-binding protein -related	At1g10070	0.397105	0.368548	0.351484	2.69222	0.164449
A020847_01	hypothetical protein	At4g22370	0.35985	0.325569	0.457748	2.67836	0.451941
A013066_01	O-methyltransferase family 2	At1g33030	0.414806	0.400418	0.320994	2.67449	0.384219
A004816_01	auxin-induced (indole-3-acetic acid induced) protein family	At4g12410	0.334252	0.414389	0.38847	2.65972	0.298611
A013769_01	Kelch repeat containing F-box protein family	At1g15670	0.371201	0.383878	0.373359	2.65911	0.0475107
A001303_01	expressed protein	At3g10120	0.384656	0.338875	0.41305	2.65723	0.269602
A009982_01	hypothetical protein	At3g59270	0.370253	0.376431	0.38277	2.65664	0.0441606
A012430_01	peroxidase, putative (ATP2a)	At2g37130	0.38594	0.383448	0.364429	2.64767	0.083864
A006010_01	glycosyl hydrolase family 19 (chitinase)	At1g56680	0.392416	0.358307	0.385933	2.64345	0.129481
A002420_01	glycosyltransferase family 2	At4g07960	0.369397	0.405703	0.365709	2.63546	0.148377
A013510_01	expressed protein	At5g53820	0.341956	0.403325	0.404889	2.62452	0.259708
A015608_01	protein kinase, putative	At1g53700	0.397612	0.401512	0.349153	2.62322	0.208939
A001751_01	expressed protein	At1g27020	0.389243	0.370063	0.387004	2.61843	0.0729649
A001370_01	expressed protein	At2g31945	0.366956	0.394984	0.385431	2.61712	0.0986525
A008712_01	major intrinsic protein (MIP) family	At1g80760	0.352741	0.381699	0.417466	2.61674	0.219785
A004018_01	expressed protein	At5g53830	0.353433	0.407502	0.39047	2.61479	0.193399
A019646_01	ABC transporter family protein	At1g63270	0.390828	0.356202	0.410563	2.60058	0.189369
A004285_01	expressed protein	At3g18450	0.361118	0.39815	0.399781	2.59405	0.151748
A010515_01	apetala2 family protein (RAP2), putative	At4g13040	0.361801	0.356572	0.452698	2.59247	0.332732
A014325_01	F-box protein family	At3g23880	0.378392	0.375636	0.40635	2.58862	0.111001
A009763_01	copper chaperone (CCH)-related	At1g22990	0.40562	0.363246	0.39477	2.58381	0.150349
A020071_01	serine/threonine protein kinase, putative	At5g63650	0.381466	0.387851	0.39223	2.5831	0.036209
A022999_01	lysine-ketoglutarate reductase/saccharopine	At4g33150	0.454209	0.335824	0.38994	2.58129	0.388333
A020666_01	ethylene responsive element binding factor 9	At5g44210	0.385284	0.409742	0.369462	2.5809	0.133638
A017262_01	expressed protein	At1g66180	0.384333	0.4207	0.370826	2.55853	0.164202
A024633_01	xyloglucan endotransglycosylase, putative	At5g57540	0.310456	0.449314	0.450808	2.55497	0.576866
A021432_01	hypothetical protein	At1g20990	0.38028	0.36412	0.438472	2.55221	0.242313
A001892_01	expressed protein	At5g05500	0.384196	0.385896	0.406644	2.55112	0.0798524
A019704_01	terminal flower -related	At2g27550	0.397722	0.375641	0.40416	2.55023	0.0989404
A007427_01	expressed protein	At4g16000	0.405504	0.382532	0.389996	2.54812	0.0753337
A014719_01	expressed protein	At3g29035	0.391985	0.384942	0.410567	2.52819	0.0834654
A010057_01	expressed protein	At2g40390	0.41601	0.392359	0.380628	2.52657	0.113354
A006731_01	auxin-induced (indole-3-acetic acid induced) protein-related	At1g17345	0.37143	0.386953	0.43655	2.52243	0.207829
A003302_01	polysaccharide lyase family 1 (pectate lyase)	At4g22090	0.344572	0.45387	0.407006	2.5208	0.353784
A024884_01	class 1 non-symbiotic hemoglobin (AHB1)	At2g16060	0.39095	0.394144	0.406906	2.51753	0.0529498
A008556_01	trypsin inhibitor -related	At3g04330	0.426383	0.380372	0.395619	2.50067	0.143765
A021773_01	myb family transcription factor	At3g53200	0.315725	0.47213	0.451912	2.4994	0.580369
A011499_01	peroxidase, putative (ATP2a)	At2g37130	0.403414	0.399757	0.397972	2.4977	0.0172679
A021065_01	polyprotein-related	At5g48050	0.365796	0.43364	0.411886	2.48923	0.220357
A019037_01	SERINE/THREONINE-PROTEIN KINASE CTR1	At5g03730	0.415651	0.429173	0.366669	2.48773	0.210871
A005960_01	aminotransferase, putative	At5g53970	0.42419	0.395637	0.389932	2.48318	0.110461
A021109_01	cyclin family	At5g07450	0.364637	0.470288	0.388112	2.4818	0.318797
A019270_01	esterase/lipase/thioesterase family	At3g26840	0.457799	0.382851	0.380084	2.47578	0.252553
A011120_01	GATA zinc finger protein	At3g60530	0.414582	0.402611	0.396741	2.47213	0.0551655
A020559_01	uclacyanin 3	At3g60280	0.388287	0.403417	0.424862	2.46931	0.11116
A019620_01	hevein-related protein precursor (PR-4)	At3g04720	0.394275	0.379539	0.447809	2.46806	0.209355
A011810_01	DnaJ protein family	At1g72070	0.374215	0.436196	0.412844	2.46234	0.19301
A000804_01	calcineurin-like phosphoesterase family	At3g17790	0.415416	0.397744	0.405788	2.46192	0.0535185
A011658_01	non-race specific disease resistance protein -related	At3g20590	0.379286	0.411779	0.432657	2.45877	0.164718
A009853_01	polygalacturonase, putative	At2g43870	0.459119	0.388651	0.381993	2.45631	0.241993
A006165_01	expressed protein	At5g64240	0.444276	0.385984	0.396948	2.45362	0.179208
A019031_01	1-aminocyclopropane-1-carboxylate oxidase (ACC oxidase)	At2g19590	0.393748	0.411073	0.421579	2.44813	0.0848944
A007963_01	amino acid carrier, putative	At1g77380	0.381306	0.400288	0.453806	2.44145	0.215178
A004904_01	SERINE/THREONINE-PROTEIN KINASE CTR1	At5g03730	0.432849	0.421776	0.37997	2.43766	0.17083
A019460_01	hypothetical protein	At1g63410	0.467013	0.431434	0.351014	2.436	0.368309
A004724_01	lectin-related	At4g19850	0.406327	0.414424	0.411729	2.43428	0.0245092
A022376_01	glycogenin glucosyltransferase (glycogenin) - related	At1g54940	0.390418	0.464183	0.389588	2.4275	0.236593
A003021_01	bHLH protein family	At2g42280	0.412781	0.429135	0.397283	2.42332	0.0934163
A008572_01	hypothetical protein	At3g15700	0.450886	0.413372	0.380357	2.42203	0.205642
A009613_01	2-oxoglutarate-dependent dioxygenase, putative	At5g43450	0.402132	0.440343	0.399431	2.42042	0.129713
A017069_01	expressed protein	At1g73010	0.382052	0.453909	0.41136	2.41716	0.207524
A019800_01	expressed protein	At5g02020	0.35821	0.417747	0.484829	2.41601	0.365045
A024421_01	maternal embryogenesis control protein (MEDEA)	At1g02580	0.399463	0.448748	0.397777	2.41525	0.161886
A002689_01	esterase/lipase/thioesterase family	At1g08310	0.41701	0.404526	0.422079	2.41309	0.0530328
A000656_01	protein kinase family	At1g07150	0.396479	0.453968	0.398497	2.41148	0.180833
A023941_01	protease inhibitor/seed storage/lipid transfer protein (LTP) family	At4g12470	0.38549	0.43124	0.431118	2.41085	0.158702
A021286_01	actin depolymerizing factor -related	At1g01750	0.414868	0.381209	0.454849	2.41072	0.212351
A021896_01	proline-rich glyco protein -related	At2g34700	0.362188	0.441217	0.461485	2.39812	0.318174
A006908_01	expressed protein	At5g22580	0.399264	0.406511	0.449945	2.39569	0.151642
A017942_01	receptor kinase -related	At4g31240	0.424722	0.421014	0.407523	2.39452	0.0524196
A015313_01	cysteine synthase (O-acetylserine (thiol)-lyase/O-acetylserine sulfhydrylase/AtcysC1)	At3g61440	0.410178	0.443967	0.403546	2.38947	0.12037
A012751_01	expressed protein	At3g21600	0.399722	0.403324	0.458315	2.38768	0.178556
A022725_01	expressed protein	At5g27220	0.418348	0.456587	0.387452	2.38716	0.19542
A005508_01	nucleoid DNA-binding - like protein	At3g54400	0.419103	0.444839	0.395883	2.38668	0.138998
A010393_01	receptor kinase -related	At4g31240	0.416715	0.433871	0.4092	2.38278	0.0710119
A014392_01	heavy-metal-associated domain-containing protein	At1g55780	0.453415	0.369971	0.449374	2.37791	0.28164
A001470_01	hypothetical protein	At5g46060	0.426427	0.416779	0.420415	2.37434	0.0273927
A016668_01	sphingosine-1-phosphate lyase -related	At1g27980	0.424446	0.439733	0.404273	2.3679	0.100264
A001671_01	pectinesterase family	At5g04960	0.424862	0.415708	0.427715	2.36575	0.0353387
A020518_01	ethylene responsive element binding protein, putative	At5g25190	0.403807	0.429127	0.437587	2.364	0.0999387
A018150_01	hypothetical protein	At5g17390	0.410893	0.439963	0.420905	2.36083	0.0814464
A016525_01	expressed protein	At1g15040	0.409108	0.436423	0.428768	2.35599	0.0792047
A019939_01	scarecrow transcription factor family	At5g41920	0.420391	0.411662	0.442713	2.35557	0.0875194
A018759_01	hydrolase, alpha/beta fold family	At2g18360	0.402479	0.456663	0.418593	2.35445	0.1504
A006437_01	expressed protein	At4g19700	0.403097	0.427039	0.448782	2.35025	0.126486
A022369_01	methyltransferase-related	At1g15125	0.406378	0.417612	0.457709	2.34671	0.144075
A001992_01	transporter, putative	At4g25220	0.419515	0.421893	0.439085	2.34381	0.0578514
A015159_01	heat shock protein family	At4g21870	0.412361	0.405985	0.474186	2.33236	0.194477
A013858_01	expressed protein	At5g03670	0.42611	0.458747	0.408387	2.32511	0.135712
A016606_01	glycosyl hydrolase family 17	At4g16260	0.409108	0.451281	0.436549	2.31698	0.116461
A013946_01	expressed protein	At3g53540	0.482798	0.438291	0.385713	2.31515	0.262286
A011724_01	myrosinase-associated protein, putative	At3g14210	0.430368	0.452734	0.41455	2.31488	0.102005
A011734_01	GDSL-motif lipase/hydrolase protein	At3g11210	0.430135	0.432975	0.439208	2.30376	0.0245402
A009524_01	expressed protein	At4g21310	0.417981	0.43369	0.453211	2.30158	0.0930595
A022393_01	clathrin protein family	At1g05020	0.412881	0.472728	0.426643	2.29376	0.159339
A001556_01	myb family transcription factor	At1g06180	0.41659	0.430029	0.464789	2.29246	0.127696
A001002_01	No apical meristem (NAM) protein family	At5g13180	0.427899	0.433086	0.448397	2.29206	0.0553973
A015543_01	copper amine oxidase -related protein	At4g12290	0.443605	0.460142	0.410323	2.2882	0.135166
A014438_01	hypothetical protein	At4g35200	0.432242	0.404114	0.481871	2.28777	0.200894
A015060_01	expressed protein	At5g56550	0.400107	0.440923	0.481338	2.28161	0.211225
A018348_01	AP2 domain transcription factor family	At4g06746	0.429519	0.42837	0.459408	2.27978	0.0893093
A019773_01	CONSTANS B-box zinc finger family protein	At4g27310	0.416987	0.436657	0.46652	2.27727	0.127799
A013012_01	alpha-amylase (1,4-alpha-D-glucan glucanohydrolase), putative	At1g76130	0.442378	0.418444	0.469846	2.25956	0.130727
A003741_01	F12A21.6	At1g67810	0.422009	0.454019	0.453632	2.25887	0.0959182
A003793_01	S-locus protein kinase, putative	At4g27300	0.415035	0.447857	0.468802	2.25846	0.139938
A022383_01	CBL-interacting protein kinase 17	At1g48260	0.456037	0.48148	0.399449	2.25773	0.220547
A004761_01	hypothetical protein	At2g30230	0.468575	0.460488	0.409396	2.24945	0.168335
A006227_01	class II heat shock protein	At5g12020	0.416985	0.468069	0.453801	2.24607	0.135934
A005166_01	gibberellin 3-beta-dioxygenase (gibberellin 3 beta-hydroxylase) (GA4)	At1g15550	0.428438	0.450729	0.461392	2.24001	0.0853857
A000314_01	symbiosis-related protein -related	At4g04620	0.408071	0.456778	0.481383	2.23905	0.191523
A024676_01	calcineurin-like phosphoesterase family	At4g24890	0.399365	0.483161	0.468791	2.23561	0.234567
A014871_01	hypothetical protein	At3g62090	0.446973	0.482504	0.418428	2.23323	0.158726
A022178_01	ids4-related protein	At5g20150	0.462163	0.438782	0.444751	2.23041	0.0597284
A005906_01	expressed protein	At5g12160	0.414308	0.491688	0.446366	2.22926	0.190168
A015738_01	NAC1 / No apical meristem (NAM) protein family	At1g56010	0.499022	0.494153	0.376113	2.22879	0.372512
A002861_01	transducin / WD-40 repeat protein family	At5g52250	0.44961	0.449887	0.447017	2.22799	0.00787387
A018467_01	expressed protein	At1g20900	0.454592	0.475993	0.423832	2.22002	0.130461
A000561_01	ethylene response factor 1 (ERF1)	At3g23240	0.451649	0.48524	0.423577	2.21193	0.150017
A019637_01	expressed protein	At2g34910	0.486947	0.464471	0.412387	2.2105	0.192213
A024149_01	Bet v I allergen family	At2g40330	0.476386	0.451322	0.432176	2.20957	0.107499
A006076_01	peroxidase, putative	At5g58390	0.452126	0.45201	0.455966	2.20575	0.0109218
A016287_01	bifunctional dihydrofolate reductase-thymidylate synthase (DHFR-TS), putative	At2g21550	0.470748	0.442105	0.448573	2.20516	0.0719174
A023648_01	expressed protein	At5g56220	0.446266	0.448016	0.471806	2.19746	0.067648
A018458_01	MADS-box protein	At4g24540	0.451529	0.475949	0.439283	2.1974	0.0889561
A013600_01	expressed protein	At5g49170	0.467146	0.463014	0.437161	2.19597	0.0798302
A017830_01	hypothetical protein	At3g52620	0.449528	0.473528	0.444594	2.1952	0.0732691
A010348_01	expressed protein	At5g53160	0.476643	0.414315	0.483058	2.19392	0.190773
A024612_01	expressed protein	At1g64360	0.461976	0.454569	0.451117	2.19374	0.0265907
A000619_01	pathogenesis-related protein family	At5g57625	0.466255	0.427796	0.489382	2.17524	0.149435
A018010_01	serine carboxypeptidase II -related	At5g08260	0.470735	0.426906	0.488323	2.17153	0.152871
A020905_01	myb family transcription factor	At3g12820	0.428163	0.474967	0.486176	2.16595	0.148881
A009438_01	hypothetical protein	At1g76870	0.469544	0.451834	0.465251	2.1641	0.0436426
A000797_01	monooxygenase 2 (MO2)	At4g38540	0.462608	0.453258	0.473803	2.1595	0.0478702
A021921_01	hypothetical protein	At1g18290	0.459613	0.486713	0.456986	2.13953	0.0738188
A002247_01	hypothetical protein	At3g50350	0.474648	0.44095	0.492477	2.13507	0.121135
A022229_01	expressed protein	At4g30180	0.434569	0.477759	0.499067	2.13266	0.15259
A013725_01	hypothetical protein	At1g51420	0.474025	0.476658	0.468506	2.11399	0.0186455
A025691_01	myb family transcription factor	At3g48920	0.475247	0.491736	0.455129	2.11165	0.0820403
A011010_01	zinc-finger protein -related	At2g28200	0.46139	0.490794	0.469912	2.11098	0.0665881
A007431_01	hydrolase, alpha/beta fold family	At2g39400	0.460186	0.478673	0.488739	2.10274	0.0645649
A007696_01	sulfate transporter protein	At4g02700	0.48967	0.472801	0.465164	2.10234	0.0549089
A014923_01	expressed protein	At5g14730	0.496673	0.46286	0.484549	2.07922	0.0747478
A016520_01	strictosidine synthase-related	At3g51430	0.492111	0.469021	0.488144	2.07091	0.0536297
A025274_01	1-aminocyclopropane-1-carboxylate oxidase (ACC oxidase), putative	At1g77330	0.487301	0.470063	0.492222	2.07037	0.0504252
A021135_01	terpene synthase/cyclase family	At3g29410	0.498389	0.474715	0.483155	2.06091	0.0506111
A009299_01	sucrose-phosphate synthase, putative	At4g10120	0.497069	0.486815	0.473351	2.05952	0.0506146
A014244_01	patatin, putative	At2g26560	0.492621	0.477522	0.491289	2.05319	0.0355757
A007668_01	expressed protein	At5g55620	0.486714	0.487928	0.499578	2.03526	0.0291813
A016051_01	calmodulin-binding protein	At2g24300	0.496236	0.492091	0.49712	2.01963	0.0109817
A007328_01
