# Supplementary material for: SCARECROW-LIKE15 interacts with HISTONE DEACETYLASE19 and is essential for repressing the seed maturation programme
Source: Nat Commun. 2015 Jul 1;6:7243. doi: 10.1038/ncomms8243 (PMC4507008; doi:10.1038/ncomms8243)
Supplement: Supplementary Data 3 — Sequences of the oligonucleotides used in this study [file ncomms8243-s4.xls]

## Sheet: Sheet1
Supplementary Data 3. Sequences of the oligonucleotides used in this study
3.1 Primers used for PCR and RT-PCR
Gene	Accession #/AGI Code	Oligo Description	Sequence (5'to 3')
T-DNA		LBb1	GCGTGGACCGCTTGCTGCA
T-DNA		GABI-Kat-LB	CCCATTTGGACGTGAATGTAGACAC
SCL15	At4g36710	scl-f1	CACGACCAACAACAACAACAACACTAATA
		scl-KO-r1	ACTCTAGCTCATACAGAGACTCTTCGTAA
		scl-f2	TGGACGGAGATCGCCGGATCTG
		scl-r1	GACGGTCCTCTCCCCCTCAACA
		scl-r2	CAAGCTGATGTGGCAACAAG
		scl-f3	GCAAGCTTATGAAAATCCCTGCATCATCTCCTC
		scl-r3	CGCTCGAGAAACCGCCAAGCTGATGTGG
		scl-f4	GCGTCGACGATGAAAATCCCTGCATCATCTC
		scl-r4	GCGCGGCCGCAAACCGCCAAGCTGATGTGG
		scl-f5	GCGAATTCATGAAAATCCCTGCATCATCTC
		scl-r5	CGCCGCGGAAACCGCCAAGCTGATGT
		scl-f6	AGCGAGCTCATGAAAATCCCTGCATCATCTC
		scl-r6	AATCGCTCGGATCCTCTGAACAAT
		scl-f7	ATTGTTCAGAGGATCCGAGCGATT
		scl-r7	AGCTCTAGAAAACCGCCAAGCTGATGTG
		scl-f8	ACGATATCTGAACGAGAATCAAAAGTGATAGTG
		scl-r8	ACTCTAGATGTTGTGTGTTAAGAAGAAAGAAAG
HDA19	At4g38130	HDA19-f1	GCGTCGACGATGGATACTGGCGGCAATTCGC
		HDA19-r2	AGGCGGCCGCTTATGTTTTAGGAGGAAACGCC
		HDA19-f2	AGCACTAGTATGGATACTGGCGGCAATT
		HDA19-r3	AGCAGATCTTGTTTTAGGAGGAAACGCCTGC
GAL1-P1	NM_001178368	GAL1-f1	ATACGCTTAACTGCTCATTGC
		GAL1-r1	ATCGCTTCGCTGATTAATTACCC
WRKY38	At5g22570	WRKY38-f1	ATCGAGCTCATGAACTCCCCACACGAAAAGG
		WRKY38-r2	ATCACTAGTGTAAAACTGATCATAACGATCCCACGA
18S rRNA	At3g41768	18S-f1	GGTGGTAACGGGTGACGGAGAA
		18S-R2	AAGAACGGCCATGCACCACCAC
3.2 Primers used for Real-time RT-PCR
Gene	Accession #/AGI Code	Oligo Description	Sequence (5' to 3')
ABI3	At3g24650	Forward	GGAAACTGTGACGACTCTTCTGGT
		Reverse	CTGAGGTGTCAAAGAACTCGTTGCT
CRC	At4g28520	Forward	TTGACGTTCAGTTGGCTCAGCAG
		Reverse	TGCAGATAGTCTCCTCAAGGCCG
CRA1	At5g44120	Forward	CAGGAACCACTTGTCATCGTCAG
		Reverse	CTCTCGTCCTTGTAGCCATACTTG
AtEM6	At2g40170	Forward	AGCCATGGCGTCTCAACAAGAG
		Reverse	TCCTTTCGAGTTTGCCCTCCTC
LEC1	At1g21970	Forward	ACCAGCTCAGTCGTAGTAGCC
		Reverse	GTGAGACGGTAAGGTTTTACGCATGAT
Oleo2	At5g40420	Forward	GTTACGGTGGTGGCGGTTACAA
		Reverse	CAACCATTAAGCCGATCACCGA
RAB18	At5g66400	Forward	CATGGCGTCTTACCAGAACCGTC
		Reverse	TCCTCCCATCGGATTTCCGTACT
SCL15	At4g36710	Forward	GACACACCGGCGAAATGACTTG
		Reverse	TGCCGTTATTCTTGCCATTGCG
d-VPE	At3g20210	Forward	AAAACCCAATTGCTGAACGA
		Reverse	AAACCGCCTTTTCGGAGTAT
b-VPE	At1g62710	Forward	AATCCTCGTCCGGGTACTCT
		Reverse	ACCTTACCGCTTCCACCTTT
a-TIP	At1g73190	Forward	CGACTCATAGTTGGGGCAAA
		Reverse	TAAGGGCGGCTAAAGCACTA
RTBLB13	At2g23640	Forward	TCCAACACCCAAATCTGACA
		Reverse	GCCGATCCAAGATACAATGG
At4g21020		Forward	TTAGCCAAAACGAGGGAAGA
		Reverse	TGCTCCTTCGTTAGCCTTGT
At3g02480		Forward	CCACTGGCCAGACTAAGGAG
		Reverse	CTTTTGTTCATGCCGGTCTT
ACT2	At3g18780	Forward	GTTTCGCCACGTGGAATCCTCT
		Reverse	GACTTCTGGGCATCTGAATCTCTCA
Ef-1a	At5g60390	Forward	TGAGCACGCTCTTCTTGCTTTCA
		Reverse	GGTGGTGGCATCCATCTTGTTACA
3.3 Primers in the promoter regions used for real-time PCR analysis in ChIP assay
Gene	Accession #/AGI Code	Oligo Description	Sequence (5' to 3')
yAct1	V01288	Forward	CCATCCAAGCCGTTTTGTCCT
		Reverse	CCGGCCAAATCGATTCTCAA
GAL1-P2	NM_001178368	Forward	CCTCCGACGGAAGACTCTCCT
		Reverse	GAATCTTTATTGTTCGGAGCAGTG
GAL1-P3	NM_001178368	Forward	AGCTTTTATGGTTATGAAGAGGAAAAA
		Reverse	AATCGCATTATCATCCTATGGTTGT
ACT7	At5g09850	Forward	CGTTTCGCTTTCCTTAGTGTTAGCT
		Reverse	AGCGAACGGATCTAGAGACTCACCTTG
CRC	At4g28520	Forward	ACGCGCATGAAGATCAAGAG
		Reverse	TCAAGTGAGCTCGTGGTTTG
CRA1	At5g44120	Forward	GCTGATGTGTAAGAAACATGCA
		Reverse	GAGGATAAATTGAATGAGATAAGAACCA
Oleo2	At5g40420	Forward	GCGGAGAAAGCGAAAACATC
		Reverse	GAAGAGGACACATAAGACGGTG
a-TIP	At1g73190	Forward	CCGATTAATCTGCCGTGAAAC
		Reverse	GTGTGCCAAGTAGATAAACAAGC
RTNLB13	At2g23640	Forward	GAATAGTCCTAGCTACAAGAGGC
		Reverse	TTGATAACTTAGACCAGATTCTGAGAG
At4g21020		Forward	AGAAATCAAAACTGTTAGAGCAACTC
		Reverse	GAGGTCGGTTTATATTAATACGTTGC
At3g02480		Forward	TTGCGGATCAGAAATCGAGAG
		Reverse	AGTCGGTGGCTAGTTTTGG
AtEM6	At2g40170	Forward	GCCACTACCACGTTCAAAGTA
		Reverse	GGGCGTTTTGGTTGTGTTG
LEC1	At1g21970	Forward	AGCCAATGGGAAAGAGATATAGAC
		Reverse	GGTTGAGTGGTTTTATAGAGAGATGA
ABI3	At3g24650	Forward	CAAATGCTGAAAAACTGTTACATCTC
		Reverse	GGCGGTAAGTGTAATTTTGGG
d-VPE	At3g20210	Forward	CAAAGCAATTAACATTTCAAGGCAG
		Reverse	ACGCAAAAAGTAACGCATGAC
RAB18	At5g66400	Forward	AAATACGAACACGTATGGCGAAACA
		Reverse	TTATAGTCCGGTTTCGGATATGGATCAA
3.4 Primers in the ATG regions used for real-time PCR analysis in the ChIP assay
Gene	Accession #/AGI Code	Oligo Description	Sequence (5' to 3')
ABI3	At3g24650	Forward	ACATACAAACCCTATCTGTCCG
		Reverse	ATTCCACAATCCTCAGCCAG
CRA1	At5g44120	Forward	ACATAATGCAAGTGAGAAACCAC
		Reverse	TGGCACTCGTTCGGAAAC
CRC	At4g28520	Forward	TGCAAACCTAATCCTACGTGG
		Reverse	AGGAGATTGCTGAGCTTAACC
d-VPE	At3g20210	Forward	CTCTAACGCAATCCACTAATTCTG
		Reverse	AGAATCTGAAAGTGACCAAGAGG
a-TIP	At1g73190	Forward	GCAATTTAAAGCTACGTGTCCAG
		Reverse	CGAGCTGATGTTGCCATTATG
AtEM6	At2g40170	Forward	CATCCACGATGCAACACAAC
		Reverse	TCTTGTTGAGACGCCATGG
At4g21020		Forward	CATAGCAAATTAAGTTTCGCATTCG
		Reverse	GAGCTTTGATTCCAGGGAAAG
At3g02480		Forward	TTTCCATCATCAAACACAAAACAATC
		Reverse	GCTTGACCGGCTTGGTAG
LEC1	At1g21970	Forward	GATATAGACCTCGTAAGAACCGC
		Reverse	AGCTCCACGTTCCATTGTT
Oleo2	At5g40420	Forward	CACCGTCTTATGTGTCCTCTTC
		Reverse	AGTGTCTATCAGTACGGTCGA
RTNLB13	At2g23640	Forward	TTTCTTATTTTTAATATCCATCGTTCAGC
		Reverse	TTTGGCATCATGTTTCTTAAACTATTTT
